# Supplementary material for: DNDI-6148: A Novel Benzoxaborole Preclinical Candidate for the Treatment of Visceral Leishmaniasis
Source: J Med Chem. 2021 Oct 29;64(21):16159–76. doi: 10.1021/acs.jmedchem.1c01437 (PMC8591608; doi:10.1021/acs.jmedchem.1c01437)
Supplement: Supplementary file 2 — jm1c01437_si_002.csv [file jm1c01437_si_002.csv]

Compound Number	SMILEs	L. donovani in mac EC50 (µM)	L. infantum in mac EC50 (µM)	PMM CC50 (µM)	MRC5 CC50 (µM)	Clint HLM (µL/min/mg)	Clint HamLM (µL/min/mg)
Miltefosine	CCCCCCCCCCCCCCCCOP(OCC[N+](C)(C)C)([O-])=O	10	10	33	>64
1	OB1OC(C)(C)C2=CC=C(NC(C3=CC=C(F)C=C3C(F)(F)F)=O)C=C21	59	>64	>64
3	OB1OCC2=CC=C(NC(C3=CC=C(F)C=C3C(F)(F)F)=O)C=C21	1.2	2.7	>64	>64	0.8
4	OB1OCC2=CC=C(NC(C3=CN(C(F)(F)F)N=C3C(F)(F)F)=O)C=C21		2.1	>64	>64	<11.9	1035
5	OB1OCC2=CC=C(NC(C3=CN(CC(F)(F)F)N=C3C(F)(F)F)=O)C=C21	1	1.6	50	>64	<11.9	41
6	OB1OCC2=CC=C(NC(C3=CN(CCC(F)(F)F)N=C3C(F)(F)F)=O)C=C21		1.3	38	49	<11.9	114
7	OB1OCC2=CC=C(NC(C3=CN(CCC(F)(F)F)N=C3C)=O)C=C21		5.7	>64	>64
8	OB1OCC2=CC=C(NC(C3=CN(C4CCC4)N=C3C)=O)C=C21		16	>64	>64	<11.9	57
9	OB1OCC2=CC=C(NC(C3=CN(C4CCC4)N=C3C(F)(F)F)=O)C=C21		0.59	32	26	<11.9	337
10	OB1OCC2=CC=C(NC(C3=CN(C4CCOCC4)N=C3C(F)(F)F)=O)C=C21		3.0	>64	>64	<11.9	109
11	OB1OCC2=CC=C(NC(C3=CN(C4=NC=CC=C4)N=C3C)=O)C=C21		5.7	>64	>64	<11.9
12	OB1OCC2=CC=C(NC(C3=CN(C4=NC=CC=C4)N=C3C(F)(F)F)=O)C=C21		0.64	2.0	1.1
13	OB1OCC2=CC=C(NC(C3=CN(C4=CC=C(Cl)C=C4)N=C3C(F)(F)F)=O)C=C21		1.3	8.0	2.6
14	OB1OCC2=CC=C(NC(C3=CN(C4=C(OC)C=CC=C4)N=C3C)=O)C=C21		2.2	>64	15.7
15	OB1OCC2=CC=C(NC(C3=C(C)N(CCC(F)(F)F)N=C3)=O)C=C21		14	>64	>64	<11.9	48
16	OB1OCC2=CC=C(NC(C3=C(C)N(C4=NC=CC=C4)N=C3)=O)C=C21	1.2	3.1	59	61	<11.9	57
17	OB1OCC2=CC=C(NC(C3=C(C)N(C4=CC=CC(OC)=N4)N=C3)=O)C=C21		1.4	>64	40	<11.9	40
18	OB1OCC2=CC=C(NC(C3=C(C)N(C4=CC=CC(C)=N4)N=C3)=O)C=C21		1.6	>64	41	<11.9	44
19	OB1OCC2=CC=C(NC(C3=CC(C4=CC=CC=N4)=NN3)=O)C=C21		0.5	32	4.0	<11.9	253
20	OB1OCC2=CC=C(NC(C3=CC(C4=CC=CC=N4)=NN3C)=O)C=C21		34	>64	>64	18	121
21	OB1OCC2=CC=C(NC(C3=NN(C)C(C4=CC=CC=N4)=C3)=O)C=C21		1.8	>64	54	14	106
22	OB1OCC2=CC=C(NC(C3=CN(C4=CC=CC=N4)N=N3)=O)C=C21		1.7	>64	44.8	<11.9	18
23	OB1OCC2=CC=C(NC(C3=C(C)N(C4=CC=CC=N4)N=N3)=O)C=C21	1.4	1.8	>64	>64	<11.9	<11.9
24	OB1OCC2=CC=C(NC(C3=C(C)N(C4=CC=CC=C4)N=N3)=O)C=C21		37	>64	>64	<11.9
25	OB1OCC2=CC=C(NC(C3=C(C)N(C4=CC=CC(OC)=N4)N=N3)=O)C=C21		0.8	32	>64	23	40
26	OB1OCC2=CC=C(NC(C3=C(C)N(C4=CC=CC(C)=N4)N=N3)=O)C=C21		6.4	>64	>64
27	OB1OCC2=CC=C(NC(C3=C(C)N(C4=CN=CC=C4)N=N3)=O)C=C21		38	>64	>64
28	OB1OCC2=CC=C(NC(C3=C(C)C(C4=CC=CC=N4)=CO3)=O)C=C21	0.4	0.5	49	18	<11.9	40
29	OB1OCC2=CC=C(NC(C3=CC(C4=CC=CC=N4)=C(C)O3)=O)C=C21		1.7	29	45	<11.9	82
30	OB1OCC2=CC=C(NC(C3=C(C)C(C4=CC=CC=N4)=CS3)=O)C=C21		0.6	32	2.3	<11.9	88
31	OB1OCC2=CC=C(NC(C3=NN=C(C4=CC=CC=N4)O3)=O)C=C21	9.4	2.0	>64	>64	19	12
