# Supplementary material for: DNDI-6148: A Novel Benzoxaborole Preclinical Candidate for the Treatment of Visceral Leishmaniasis
Source: J Med Chem. 2021 Oct 29;64(21):16159–76. doi: 10.1021/acs.jmedchem.1c01437 (PMC8591608; doi:10.1021/acs.jmedchem.1c01437)
Supplement: Supplementary file 3 — jm1c01437_si_003.xlsx [file jm1c01437_si_003.xlsx]

## Sheet: Sheet1
SCYX0002166148 Pharmacokinetics in Male Beagle Dogs					SCYX0002166148 Pharmacokinetics in Male Beagle Dogs in Phase 2								#REF!
Plasma concentration of SCYX0002166148 (ng/mL) after IV administration at 1.0 mg/kg					Plasma concentration of SCYX0002166148 (ng/mL) after PO administration at 5 mg/kg								IV (2.32 mg/kg Plasma)								PO (10.4 mg/kg Plasma)
Time (h)	D1001	D1002	Mean		Time (h)	D2001	D2002	Mean					IV Time (h)	R1	R2	R3	Mean IV		SD	CV (%)	PO Time (h)	R4	R5	R6	Mean PO		SD	CV (%)
Body Weight (kg)	10.9	11.39	11.145		Body Weight (kg)	9.2	8.86	9.03					Body Weight(g)	243	232	235	236.667		5.68624	2.40264	Body Weight(g)	232	231	239	234		4.3589	1.86278
0	0	0	0	0	0	0	0	0	0				0.0833	4300	5400	4480	4726.67	±	590.028	12.483	0.25	3680	3480	5700	4286.67	±	1228.06	28.6484
0.033	1854	1258	1556	421.436	0.0833	72.8	460	266.4	273.792				0.25	4280	4300	3700	4093.33	±	340.783	8.32533	0.5	3220	3980	4780	3993.33	±	780.085	19.5347
0.0833	1384	862	1123	369.11	0.25	366	1900	1133	1084.7				0.5	4340	3220	3320	3626.67	±	619.785	17.0897	1	4400	5120	5940	5153.33	±	770.541	14.9523
0.25	590	698	644	76.3675	0.5	376	1386	881	714.178				1	3560	2520	2220	2766.67	±	703.231	25.418	2	6920	6480	7300	6900	±	410.366	5.94733
0.5	552	516	534	25.4558	1	550	1078	814	373.352				4	902	482	228	537.333	±	340.39	63.348	4	8220	4380	4720	5773.33	±	2125.68	36.819
1	438	308	373	91.9239	3	454	260	357	137.179				8	168.8	51.4	34.4	84.8667	±	73.1837	86.2337	8	2160	938	650	1249.33	±	801.699	64.1701
3	130	65.4	97.7	45.6791	6	63.6	46	54.8	12.4451				24	4.54	2.34	10.14	5.67333	±	4.02161	70.8862	24	16.8	18.16	6.42	13.7933	±	6.4216	46.5558
6	36.2	9.88	23.04	18.6111	9	39.2	11.88	25.54	19.3182				No. points used for T1/2	3	3	7	ND	±	--	--	No. points used for T1/2	3	3	3	3	±	--	--
9	13.88	3.74	8.81	7.17006	24	0	0	0.9	0				C0 (ng/mL)	4310	6050	4930	5096.67	±	881.892	17.3033	Cmax (ng/mL)	8220	6480	7300	7333.33	±	870.479	11.8702
24	0	0	0.9	0									T1/2 (h)a	2.73	2.82	2.7	2.75	±	0.06245	2.27091	Tmax (h)	4	2	2	2.66667	±	1.1547	43.3013
No. points used for T1/2	3	7	5		No. points used for T1/2	3	5	4					Vdss (L/kg)	0.502	0.557	0.749	0.602667	±	0.129678	21.5173	T1/2 (h)	2.25	2.6	2.18	2.34333	±	0.225019	9.6025
C0 (ng/mL)	2250	1610	1930		Cmax (ng/mL)	550	1900	1225					Cl (mL/min/kg)	3.11	4.62	5.77	4.5	±	1.33405	29.6456	Tlast (h)	24	24	24	24	±	--	--
T1/2 (hr)	1.86	1.11	1.485		Tmax (hr)	1	0.25	0.625					Tlast (h)	24	24	24	24	±	--	--	AUC0-last (ng.h/mL)	49200	32800	33600	38533.3	±	9246.26	23.9955
Vdss (L/kg)	1.31	1.31	1.31		T1/2 (hr)	1.7	1.22	1.46					AUC0-last (ng.h/mL)	12400	8360	6670	9143.33	±	2944.22	32.2007	AUC0-inf (ng.h/mL)	49300	32900	33600	38600	±	9273.08	24.0235
Cl (mL/min/kg)	10.9	16.5	13.7		Tlast (hr)	9	9	9					AUC0-inf (ng.h/mL)	12400	8370	6710	9160	±	2926.11	31.9444	MRT0-last (h)	4.83	4.14	3.48	4.15	±	0.675056	16.2664
Tlast (hr)	9	9	9		AUC0-last (ng·hr/mL)	2110	2830	2470					MRT0-last (h)	2.65	1.98	2.01	2.21333	±	0.378462	17.0992	MRT0-inf (h)	4.85	4.18	3.5	4.17667	±	0.675006	16.1614
AUC0-last (ng.hr/mL)	1490	1000	1245		AUC0-inf (ng.hr/mL)	2210	2850	2530					MRT0-inf (h)	2.69	2.01	2.17	2.29	±	0.355528	15.5252	AUC0-inf/AUC0-last (%)	100.203	100.305	100	100.169	±	0.155236	0.154974
AUC0-inf (ng.hr/mL)	1530	1010	1270		MRT0-last (hr)	2.71	1.67	2.19					AUC0-inf/AUC0-last (%)	100	100.12	100.6	100.24	±	0.317393	0.316633	Bioavailability (%)b	--	--	--	94.004	±	--	--
MRT0-last (hr)	1.75	1.27	1.51		MRT0-inf (hr)	3.09	1.74	2.415
MRT0-inf (hr)	1.99	1.32	1.655		AUC0-inf/AUC0-last (%)	104.739	100.707	102.723
AUC0-inf/AUC0-last (%)	102.685	101	101.842		Bioavailability (%)	#REF!	#REF!	#REF!
