# Supplementary material for: DNDI-6148: A Novel Benzoxaborole Preclinical Candidate for the Treatment of Visceral Leishmaniasis
Source: J Med Chem. 2021 Oct 29;64(21):16159–76. doi: 10.1021/acs.jmedchem.1c01437 (PMC8591608; doi:10.1021/acs.jmedchem.1c01437)
Supplement: Supplementary file 4 — jm1c01437_si_004.pdb [file jm1c01437_si_004.pdb]

TITLE     Ld_onTt cmpd cmpd
REMARK   4      COMPLIES WITH FORMAT V. 3.0, 1-DEC-2006
REMARK 888
REMARK 888 WRITTEN BY MAESTRO (A PRODUCT OF SCHRODINGER, LLC)
ATOM      1  N   VAL A   1      -3.910  -3.061  20.695  1.00 26.03           N1+
ATOM      2  CA  VAL A   1      -2.572  -2.553  21.167  1.00 26.89           C  
ATOM      3  C   VAL A   1      -1.694  -3.837  21.364  1.00 25.53           C  
ATOM      4  O   VAL A   1      -2.221  -4.874  21.789  1.00 25.73           O  
ATOM      5  CB  VAL A   1      -2.693  -1.748  22.508  1.00  0.00           C  
ATOM      6  CG1 VAL A   1      -3.633  -0.527  22.419  1.00  0.00           C  
ATOM      7  CG2 VAL A   1      -3.162  -2.582  23.708  1.00  0.00           C  
ATOM      8  HB  VAL A   1      -1.699  -1.363  22.739  1.00  0.00           H  
ATOM      9 HG11 VAL A   1      -3.510   0.120  23.288  1.00  0.00           H  
ATOM     10 HG12 VAL A   1      -3.452   0.077  21.533  1.00  0.00           H  
ATOM     11 HG13 VAL A   1      -4.682  -0.822  22.392  1.00  0.00           H  
ATOM     12 HG21 VAL A   1      -3.184  -1.978  24.614  1.00  0.00           H  
ATOM     13 HG22 VAL A   1      -4.154  -3.006  23.559  1.00  0.00           H  
ATOM     14 HG23 VAL A   1      -2.478  -3.404  23.891  1.00  0.00           H  
ATOM     15  H1  VAL A   1      -4.584  -2.316  20.665  1.00 26.03           H  
ATOM     16  H2  VAL A   1      -3.828  -3.463  19.776  1.00 26.03           H  
ATOM     17  H3  VAL A   1      -4.224  -3.776  21.332  1.00 26.03           H  
ATOM     18  HA  VAL A   1      -2.173  -1.939  20.359  1.00 26.89           H  
ATOM     19  N   GLU A   2      -0.405  -3.781  20.992  1.00 25.01           N  
ATOM     20  CA  GLU A   2       0.519  -4.921  21.031  1.00 25.01           C  
ATOM     21  C   GLU A   2       1.953  -4.478  21.379  1.00 23.43           C  
ATOM     22  O   GLU A   2       2.384  -3.396  20.978  1.00 21.23           O  
ATOM     23  CB  GLU A   2       0.490  -5.701  19.688  1.00  0.00           C  
ATOM     24  CG  GLU A   2      -0.789  -6.542  19.478  1.00  0.00           C  
ATOM     25  CD  GLU A   2      -0.834  -7.291  18.152  1.00  0.00           C  
ATOM     26  OE1 GLU A   2      -0.942  -6.620  17.106  1.00  0.00           O  
ATOM     27  OE2 GLU A   2      -0.847  -8.538  18.184  1.00  0.00           O1-
ATOM     28  HB2 GLU A   2       0.607  -5.002  18.859  1.00  0.00           H  
ATOM     29  HB3 GLU A   2       1.351  -6.369  19.630  1.00  0.00           H  
ATOM     30  HG2 GLU A   2      -0.880  -7.258  20.294  1.00  0.00           H  
ATOM     31  HG3 GLU A   2      -1.676  -5.915  19.510  1.00  0.00           H  
ATOM     32  H   GLU A   2      -0.004  -2.912  20.643  1.00 25.01           H  
ATOM     33  HA  GLU A   2       0.203  -5.590  21.832  1.00 25.01           H  
ATOM     34  N   VAL A   3       2.668  -5.365  22.077  1.00 22.64           N  
ATOM     35  CA  VAL A   3       4.076  -5.286  22.457  1.00 20.58           C  
ATOM     36  C   VAL A   3       4.828  -6.417  21.727  1.00 18.88           C  
ATOM     37  O   VAL A   3       4.316  -7.535  21.675  1.00 20.13           O  
ATOM     38  CB  VAL A   3       4.201  -5.488  24.005  1.00  0.00           C  
ATOM     39  CG1 VAL A   3       5.525  -6.076  24.536  1.00  0.00           C  
ATOM     40  CG2 VAL A   3       3.916  -4.171  24.741  1.00  0.00           C  
ATOM     41  HB  VAL A   3       3.422  -6.190  24.311  1.00  0.00           H  
ATOM     42 HG11 VAL A   3       5.537  -6.098  25.625  1.00  0.00           H  
ATOM     43 HG12 VAL A   3       5.676  -7.107  24.215  1.00  0.00           H  
ATOM     44 HG13 VAL A   3       6.371  -5.489  24.194  1.00  0.00           H  
ATOM     45 HG21 VAL A   3       3.843  -4.322  25.816  1.00  0.00           H  
ATOM     46 HG22 VAL A   3       4.723  -3.460  24.574  1.00  0.00           H  
ATOM     47 HG23 VAL A   3       2.980  -3.716  24.411  1.00  0.00           H  
ATOM     48  H   VAL A   3       2.222  -6.246  22.331  1.00 22.64           H  
ATOM     49  HA  VAL A   3       4.498  -4.322  22.168  1.00 20.58           H  
ATOM     50  N   LEU A   4       6.024  -6.133  21.202  1.00 18.89           N  
ATOM     51  CA  LEU A   4       6.886  -7.093  20.510  1.00 19.33           C  
ATOM     52  C   LEU A   4       8.331  -6.863  21.018  1.00 19.07           C  
ATOM     53  O   LEU A   4       8.928  -5.834  20.692  1.00 17.70           O  
ATOM     54  CB  LEU A   4       6.696  -6.863  18.988  1.00  0.00           C  
ATOM     55  CG  LEU A   4       7.348  -7.865  18.004  1.00  0.00           C  
ATOM     56  CD1 LEU A   4       6.876  -7.589  16.558  1.00  0.00           C  
ATOM     57  CD2 LEU A   4       8.884  -7.893  18.054  1.00  0.00           C  
ATOM     58  HB2 LEU A   4       5.623  -6.859  18.798  1.00  0.00           H  
ATOM     59  HB3 LEU A   4       7.023  -5.866  18.740  1.00  0.00           H  
ATOM     60  HG  LEU A   4       6.995  -8.860  18.274  1.00  0.00           H  
ATOM     61 HD11 LEU A   4       6.479  -8.495  16.099  1.00  0.00           H  
ATOM     62 HD12 LEU A   4       6.091  -6.834  16.514  1.00  0.00           H  
ATOM     63 HD13 LEU A   4       7.680  -7.234  15.913  1.00  0.00           H  
ATOM     64 HD21 LEU A   4       9.331  -8.131  17.088  1.00  0.00           H  
ATOM     65 HD22 LEU A   4       9.295  -6.933  18.356  1.00  0.00           H  
ATOM     66 HD23 LEU A   4       9.229  -8.649  18.757  1.00  0.00           H  
ATOM     67  H   LEU A   4       6.384  -5.178  21.246  1.00 18.89           H  
ATOM     68  HA  LEU A   4       6.569  -8.117  20.709  1.00 19.33           H  
ATOM     69  N   PRO A   5       8.871  -7.775  21.858  1.00 19.77           N  
ATOM     70  CA  PRO A   5      10.292  -7.740  22.261  1.00 19.92           C  
ATOM     71  C   PRO A   5      11.266  -7.987  21.089  1.00 20.62           C  
ATOM     72  O   PRO A   5      11.170  -9.025  20.432  1.00 20.13           O  
ATOM     73  CB  PRO A   5      10.386  -8.830  23.347  1.00 20.92           C  
ATOM     74  CG  PRO A   5       8.961  -9.010  23.850  1.00 20.80           C  
ATOM     75  CD  PRO A   5       8.138  -8.806  22.590  1.00 21.00           C  
ATOM     76  HA  PRO A   5      10.492  -6.770  22.718  1.00 19.92           H  
ATOM     77  HB3 PRO A   5      11.077  -8.559  24.146  1.00 20.92           H  
ATOM     78  HB2 PRO A   5      10.733  -9.775  22.924  1.00 20.92           H  
ATOM     79  HG3 PRO A   5       8.724  -8.228  24.574  1.00 20.80           H  
ATOM     80  HG2 PRO A   5       8.777  -9.974  24.325  1.00 20.80           H  
ATOM     81  HD2 PRO A   5       8.113  -9.716  21.988  1.00 21.00           H  
ATOM     82  HD3 PRO A   5       7.114  -8.528  22.841  1.00 21.00           H  
ATOM     83  N   ILE A   6      12.197  -7.050  20.871  1.00 19.08           N  
ATOM     84  CA  ILE A   6      13.269  -7.136  19.865  1.00 18.07           C  
ATOM     85  C   ILE A   6      14.618  -7.502  20.560  1.00 19.28           C  
ATOM     86  O   ILE A   6      15.696  -7.461  19.967  1.00 18.34           O  
ATOM     87  CB  ILE A   6      13.295  -5.834  18.976  1.00  0.00           C  
ATOM     88  CG1 ILE A   6      11.962  -5.744  18.185  1.00  0.00           C  
ATOM     89  CG2 ILE A   6      14.481  -5.677  17.990  1.00  0.00           C  
ATOM     90  CD1 ILE A   6      11.843  -4.576  17.193  1.00  0.00           C  
ATOM     91  HB  ILE A   6      13.328  -4.979  19.651  1.00  0.00           H  
ATOM     92 HG12 ILE A   6      11.814  -6.672  17.631  1.00  0.00           H  
ATOM     93 HG13 ILE A   6      11.129  -5.678  18.884  1.00  0.00           H  
ATOM     94 HG21 ILE A   6      14.417  -4.755  17.414  1.00  0.00           H  
ATOM     95 HG22 ILE A   6      15.444  -5.612  18.488  1.00  0.00           H  
ATOM     96 HG23 ILE A   6      14.522  -6.502  17.282  1.00  0.00           H  
ATOM     97 HD11 ILE A   6      10.808  -4.418  16.901  1.00  0.00           H  
ATOM     98 HD12 ILE A   6      12.210  -3.645  17.628  1.00  0.00           H  
ATOM     99 HD13 ILE A   6      12.402  -4.770  16.277  1.00  0.00           H  
ATOM    100  H   ILE A   6      12.282  -6.254  21.495  1.00 19.08           H  
ATOM    101  HA  ILE A   6      13.063  -7.970  19.194  1.00 18.07           H  
ATOM    102  N   GLY A   7      14.542  -7.942  21.825  1.00 17.18           N  
ATOM    103  CA  GLY A   7      15.695  -8.406  22.576  1.00 18.79           C  
ATOM    104  C   GLY A   7      15.257  -8.917  23.945  1.00 16.41           C  
ATOM    105  O   GLY A   7      14.077  -8.877  24.303  1.00 18.33           O  
ATOM    106  H   GLY A   7      13.651  -7.975  22.300  1.00 17.18           H  
ATOM    107  HA3 GLY A   7      16.374  -7.574  22.733  1.00 18.79           H  
ATOM    108  HA2 GLY A   7      16.223  -9.188  22.028  1.00 18.79           H  
ATOM    109  N   SER A   8      16.251  -9.380  24.709  1.00 17.63           N  
ATOM    110  CA  SER A   8      16.207  -9.697  26.138  1.00 15.13           C  
ATOM    111  C   SER A   8      15.249 -10.840  26.533  1.00 15.59           C  
ATOM    112  O   SER A   8      14.777 -10.880  27.670  1.00 15.18           O  
ATOM    113  CB  SER A   8      16.003  -8.403  26.958  1.00  0.00           C  
ATOM    114  OG  SER A   8      17.067  -7.531  26.639  1.00  0.00           O  
ATOM    115  HB2 SER A   8      15.045  -7.928  26.744  1.00  0.00           H  
ATOM    116  HB3 SER A   8      16.038  -8.604  28.028  1.00  0.00           H  
ATOM    117  HG  SER A   8      17.078  -6.741  27.214  1.00  0.00           H  
ATOM    118  H   SER A   8      17.196  -9.305  24.358  1.00 17.63           H  
ATOM    119  HA  SER A   8      17.202 -10.075  26.368  1.00 15.13           H  
ATOM    120  N   GLY A   9      15.009 -11.782  25.613  1.00 15.32           N  
ATOM    121  CA  GLY A   9      14.302 -13.026  25.894  1.00 16.64           C  
ATOM    122  C   GLY A   9      15.383 -14.075  26.158  1.00 18.40           C  
ATOM    123  O   GLY A   9      16.065 -14.498  25.224  1.00 19.72           O  
ATOM    124  HA3 GLY A   9      13.711 -13.316  25.025  1.00 16.64           H  
ATOM    125  H   GLY A   9      15.452 -11.701  24.709  1.00 15.32           H  
ATOM    126  HA2 GLY A   9      13.615 -12.944  26.738  1.00 16.64           H  
ATOM    127  N   GLY A  10      15.548 -14.488  27.421  1.00 19.38           N  
ATOM    128  CA  GLY A  10      16.529 -15.499  27.831  1.00 20.91           C  
ATOM    129  C   GLY A  10      17.965 -14.947  27.906  1.00 20.36           C  
ATOM    130  O   GLY A  10      18.910 -15.730  28.002  1.00 21.16           O  
ATOM    131  HA3 GLY A  10      16.503 -16.354  27.152  1.00 20.91           H  
ATOM    132  H   GLY A  10      14.969 -14.097  28.149  1.00 19.38           H  
ATOM    133  HA2 GLY A  10      16.252 -15.874  28.817  1.00 20.91           H  
ATOM    134  N   GLU A  11      18.144 -13.623  27.879  1.00 20.27           N  
ATOM    135  CA  GLU A  11      19.412 -12.925  28.062  1.00 19.86           C  
ATOM    136  C   GLU A  11      19.101 -11.495  28.533  1.00 19.97           C  
ATOM    137  O   GLU A  11      17.930 -11.110  28.580  1.00 18.14           O  
ATOM    138  CB  GLU A  11      20.261 -12.991  26.767  1.00 21.30           C  
ATOM    139  CG  GLU A  11      19.659 -12.282  25.531  1.00 22.04           C  
ATOM    140  CD  GLU A  11      20.472 -12.496  24.253  1.00 25.06           C  
ATOM    141  OE1 GLU A  11      19.842 -12.494  23.176  1.00 27.23           O  
ATOM    142  OE2 GLU A  11      21.705 -12.687  24.341  1.00 25.43           O1-
ATOM    143  H   GLU A  11      17.339 -13.010  27.860  1.00 20.27           H  
ATOM    144  HA  GLU A  11      19.958 -13.417  28.870  1.00 19.86           H  
ATOM    145  HB3 GLU A  11      20.456 -14.035  26.518  1.00 21.30           H  
ATOM    146  HB2 GLU A  11      21.244 -12.564  26.971  1.00 21.30           H  
ATOM    147  HG3 GLU A  11      19.579 -11.209  25.706  1.00 22.04           H  
ATOM    148  HG2 GLU A  11      18.645 -12.645  25.358  1.00 22.04           H  
ATOM    149  N   VAL A  12      20.149 -10.749  28.891  1.00 19.63           N  
ATOM    150  CA  VAL A  12      20.066  -9.349  29.320  1.00 21.56           C  
ATOM    151  C   VAL A  12      20.424  -8.363  28.182  1.00 21.70           C  
ATOM    152  O   VAL A  12      20.089  -7.185  28.266  1.00 23.90           O  
ATOM    153  CB  VAL A  12      21.024  -9.099  30.520  1.00 21.75           C  
ATOM    154  CG1 VAL A  12      20.629  -9.957  31.735  1.00 22.14           C  
ATOM    155  CG2 VAL A  12      22.529  -9.265  30.211  1.00 24.88           C  
ATOM    156  H   VAL A  12      21.075 -11.147  28.880  1.00 19.63           H  
ATOM    157  HA  VAL A  12      19.054  -9.102  29.640  1.00 21.56           H  
ATOM    158  HB  VAL A  12      20.883  -8.059  30.822  1.00 21.75           H  
ATOM    159 HG11 VAL A  12      21.205  -9.674  32.615  1.00 22.14           H  
ATOM    160 HG12 VAL A  12      19.578  -9.819  31.985  1.00 22.14           H  
ATOM    161 HG13 VAL A  12      20.793 -11.020  31.559  1.00 22.14           H  
ATOM    162 HG21 VAL A  12      23.126  -9.057  31.098  1.00 24.88           H  
ATOM    163 HG22 VAL A  12      22.770 -10.275  29.883  1.00 24.88           H  
ATOM    164 HG23 VAL A  12      22.870  -8.568  29.444  1.00 24.88           H  
ATOM    165  N   GLY A  13      21.115  -8.857  27.146  1.00 20.25           N  
ATOM    166  CA  GLY A  13      21.643  -8.044  26.057  1.00 18.86           C  
ATOM    167  C   GLY A  13      20.548  -7.659  25.057  1.00 19.28           C  
ATOM    168  O   GLY A  13      19.549  -8.368  24.913  1.00 19.05           O  
ATOM    169  HA3 GLY A  13      22.390  -8.640  25.533  1.00 18.86           H  
ATOM    170  H   GLY A  13      21.278  -9.850  27.100  1.00 20.25           H  
ATOM    171  HA2 GLY A  13      22.138  -7.157  26.456  1.00 18.86           H  
ATOM    172  N   ARG A  14      20.798  -6.581  24.295  1.00 17.13           N  
ATOM    173  CA  ARG A  14      19.985  -6.115  23.166  1.00 18.03           C  
ATOM    174  C   ARG A  14      18.611  -5.560  23.598  1.00 18.28           C  
ATOM    175  O   ARG A  14      17.705  -5.509  22.777  1.00 20.35           O  
ATOM    176  CB  ARG A  14      20.057  -7.179  22.020  1.00  0.00           C  
ATOM    177  CG  ARG A  14      19.018  -7.282  20.883  1.00  0.00           C  
ATOM    178  CD  ARG A  14      18.953  -6.127  19.876  1.00  0.00           C  
ATOM    179  NE  ARG A  14      18.291  -6.604  18.649  1.00  0.00           N  
ATOM    180  CZ  ARG A  14      18.774  -6.576  17.399  1.00  0.00           C  
ATOM    181  NH1 ARG A  14      19.886  -5.898  17.111  1.00  0.00           N  
ATOM    182  NH2 ARG A  14      18.153  -7.240  16.429  1.00  0.00           N1+
ATOM    183  HB2 ARG A  14      21.047  -7.105  21.574  1.00  0.00           H  
ATOM    184  HB3 ARG A  14      20.028  -8.171  22.463  1.00  0.00           H  
ATOM    185  HG2 ARG A  14      19.154  -8.217  20.342  1.00  0.00           H  
ATOM    186  HG3 ARG A  14      18.043  -7.400  21.340  1.00  0.00           H  
ATOM    187  HD2 ARG A  14      18.276  -5.363  20.256  1.00  0.00           H  
ATOM    188  HD3 ARG A  14      19.916  -5.638  19.732  1.00  0.00           H  
ATOM    189  HE  ARG A  14      17.375  -7.029  18.815  1.00  0.00           H  
ATOM    190 HH12 ARG A  14      20.275  -5.894  16.181  1.00  0.00           H  
ATOM    191 HH11 ARG A  14      20.344  -5.336  17.807  1.00  0.00           H  
ATOM    192 HH22 ARG A  14      18.467  -7.226  15.462  1.00  0.00           H  
ATOM    193 HH21 ARG A  14      17.350  -7.901  16.593  1.00  0.00           H  
ATOM    194  H   ARG A  14      21.657  -6.056  24.423  1.00 17.13           H  
ATOM    195  HA  ARG A  14      20.510  -5.241  22.790  1.00 18.03           H  
ATOM    196  N   SER A  15      18.478  -5.088  24.850  1.00 16.62           N  
ATOM    197  CA  SER A  15      17.236  -4.545  25.407  1.00 17.10           C  
ATOM    198  C   SER A  15      16.612  -3.459  24.517  1.00 18.43           C  
ATOM    199  O   SER A  15      17.187  -2.385  24.335  1.00 18.17           O  
ATOM    200  CB  SER A  15      17.423  -4.040  26.857  1.00 18.92           C  
ATOM    201  OG  SER A  15      17.646  -5.116  27.756  1.00 18.02           O  
ATOM    202  H   SER A  15      19.280  -5.057  25.464  1.00 16.62           H  
ATOM    203  HA  SER A  15      16.525  -5.370  25.437  1.00 17.10           H  
ATOM    204  HB3 SER A  15      16.518  -3.523  27.185  1.00 18.92           H  
ATOM    205  HB2 SER A  15      18.217  -3.304  26.941  1.00 18.92           H  
ATOM    206  HG  SER A  15      18.601  -5.187  27.914  1.00 18.02           H  
ATOM    207  N   CYS A  16      15.465  -3.816  23.940  1.00 16.32           N  
ATOM    208  CA  CYS A  16      14.594  -2.975  23.155  1.00 16.79           C  
ATOM    209  C   CYS A  16      13.302  -3.758  22.918  1.00 15.90           C  
ATOM    210  O   CYS A  16      13.317  -4.983  22.753  1.00 16.36           O  
ATOM    211  CB  CYS A  16      15.222  -2.391  21.870  1.00  0.00           C  
ATOM    212  SG  CYS A  16      15.729  -3.614  20.633  1.00  0.00           S  
ATOM    213  HB2 CYS A  16      14.511  -1.714  21.395  1.00  0.00           H  
ATOM    214  HB3 CYS A  16      16.088  -1.795  22.129  1.00  0.00           H  
ATOM    215  HG  CYS A  16      16.119  -2.728  19.711  1.00  0.00           H  
ATOM    216  H   CYS A  16      15.127  -4.765  24.028  1.00 16.32           H  
ATOM    217  HA  CYS A  16      14.370  -2.142  23.812  1.00 16.79           H  
ATOM    218  N   VAL A  17      12.191  -3.035  22.954  1.00 14.59           N  
ATOM    219  CA  VAL A  17      10.855  -3.560  22.760  1.00 16.79           C  
ATOM    220  C   VAL A  17      10.090  -2.501  21.957  1.00 19.46           C  
ATOM    221  O   VAL A  17      10.135  -1.319  22.307  1.00 17.94           O  
ATOM    222  CB  VAL A  17      10.188  -3.896  24.130  1.00  0.00           C  
ATOM    223  CG1 VAL A  17      10.151  -2.739  25.147  1.00  0.00           C  
ATOM    224  CG2 VAL A  17       8.776  -4.476  23.994  1.00  0.00           C  
ATOM    225  HB  VAL A  17      10.797  -4.683  24.579  1.00  0.00           H  
ATOM    226 HG11 VAL A  17       9.765  -3.074  26.111  1.00  0.00           H  
ATOM    227 HG12 VAL A  17      11.146  -2.332  25.332  1.00  0.00           H  
ATOM    228 HG13 VAL A  17       9.508  -1.928  24.809  1.00  0.00           H  
ATOM    229 HG21 VAL A  17       8.405  -4.792  24.968  1.00  0.00           H  
ATOM    230 HG22 VAL A  17       8.072  -3.749  23.586  1.00  0.00           H  
ATOM    231 HG23 VAL A  17       8.764  -5.350  23.350  1.00  0.00           H  
ATOM    232  H   VAL A  17      12.235  -2.039  23.156  1.00 14.59           H  
ATOM    233  HA  VAL A  17      10.903  -4.469  22.158  1.00 16.79           H  
ATOM    234  N   VAL A  18       9.467  -2.931  20.856  1.00 18.24           N  
ATOM    235  CA  VAL A  18       8.609  -2.080  20.047  1.00 17.23           C  
ATOM    236  C   VAL A  18       7.164  -2.269  20.523  1.00 18.08           C  
ATOM    237  O   VAL A  18       6.754  -3.372  20.902  1.00 16.51           O  
ATOM    238  CB  VAL A  18       8.763  -2.352  18.522  1.00  0.00           C  
ATOM    239  CG1 VAL A  18       8.341  -3.746  18.084  1.00  0.00           C  
ATOM    240  CG2 VAL A  18       8.038  -1.322  17.632  1.00  0.00           C  
ATOM    241  HB  VAL A  18       9.825  -2.289  18.292  1.00  0.00           H  
ATOM    242 HG11 VAL A  18       8.576  -3.895  17.040  1.00  0.00           H  
ATOM    243 HG12 VAL A  18       8.865  -4.519  18.636  1.00  0.00           H  
ATOM    244 HG13 VAL A  18       7.265  -3.868  18.190  1.00  0.00           H  
ATOM    245 HG21 VAL A  18       8.239  -1.505  16.576  1.00  0.00           H  
ATOM    246 HG22 VAL A  18       6.957  -1.349  17.767  1.00  0.00           H  
ATOM    247 HG23 VAL A  18       8.372  -0.309  17.847  1.00  0.00           H  
ATOM    248  H   VAL A  18       9.386  -3.928  20.673  1.00 18.24           H  
ATOM    249  HA  VAL A  18       8.870  -1.039  20.215  1.00 17.23           H  
ATOM    250  N   VAL A  19       6.445  -1.155  20.534  1.00 18.60           N  
ATOM    251  CA  VAL A  19       5.101  -1.028  21.040  1.00 21.67           C  
ATOM    252  C   VAL A  19       4.273  -0.426  19.883  1.00 22.14           C  
ATOM    253  O   VAL A  19       4.734   0.493  19.194  1.00 20.03           O  
ATOM    254  CB  VAL A  19       5.151  -0.140  22.321  1.00  0.00           C  
ATOM    255  CG1 VAL A  19       5.171   1.375  22.094  1.00  0.00           C  
ATOM    256  CG2 VAL A  19       4.079  -0.520  23.336  1.00  0.00           C  
ATOM    257  HB  VAL A  19       6.094  -0.358  22.825  1.00  0.00           H  
ATOM    258 HG11 VAL A  19       5.323   1.907  23.033  1.00  0.00           H  
ATOM    259 HG12 VAL A  19       6.004   1.640  21.457  1.00  0.00           H  
ATOM    260 HG13 VAL A  19       4.257   1.743  21.631  1.00  0.00           H  
ATOM    261 HG21 VAL A  19       4.086   0.141  24.203  1.00  0.00           H  
ATOM    262 HG22 VAL A  19       3.089  -0.487  22.884  1.00  0.00           H  
ATOM    263 HG23 VAL A  19       4.228  -1.534  23.695  1.00  0.00           H  
ATOM    264  H   VAL A  19       6.849  -0.284  20.188  1.00 18.60           H  
ATOM    265  HA  VAL A  19       4.691  -2.007  21.294  1.00 21.67           H  
ATOM    266  N   ARG A  20       3.120  -1.039  19.608  1.00 22.63           N  
ATOM    267  CA  ARG A  20       2.289  -0.772  18.441  1.00 25.30           C  
ATOM    268  C   ARG A  20       0.869  -0.467  18.926  1.00 27.69           C  
ATOM    269  O   ARG A  20       0.227  -1.347  19.508  1.00 28.13           O  
ATOM    270  CB  ARG A  20       2.296  -2.010  17.512  1.00  0.00           C  
ATOM    271  CG  ARG A  20       3.696  -2.458  17.040  1.00  0.00           C  
ATOM    272  CD  ARG A  20       3.648  -3.627  16.039  1.00  0.00           C  
ATOM    273  NE  ARG A  20       3.094  -3.220  14.737  1.00  0.00           N  
ATOM    274  CZ  ARG A  20       2.615  -4.029  13.780  1.00  0.00           C  
ATOM    275  NH1 ARG A  20       2.596  -5.353  13.938  1.00  0.00           N  
ATOM    276  NH2 ARG A  20       2.149  -3.499  12.650  1.00  0.00           N1+
ATOM    277  HB2 ARG A  20       1.824  -2.852  18.022  1.00  0.00           H  
ATOM    278  HB3 ARG A  20       1.670  -1.799  16.644  1.00  0.00           H  
ATOM    279  HG2 ARG A  20       4.146  -1.598  16.544  1.00  0.00           H  
ATOM    280  HG3 ARG A  20       4.365  -2.704  17.866  1.00  0.00           H  
ATOM    281  HD2 ARG A  20       4.596  -4.163  15.965  1.00  0.00           H  
ATOM    282  HD3 ARG A  20       2.926  -4.345  16.430  1.00  0.00           H  
ATOM    283  HE  ARG A  20       3.160  -2.229  14.541  1.00  0.00           H  
ATOM    284 HH12 ARG A  20       2.248  -5.971  13.221  1.00  0.00           H  
ATOM    285 HH11 ARG A  20       2.902  -5.800  14.793  1.00  0.00           H  
ATOM    286 HH22 ARG A  20       1.778  -4.067  11.902  1.00  0.00           H  
ATOM    287 HH21 ARG A  20       2.135  -2.504  12.483  1.00  0.00           H  
ATOM    288  H   ARG A  20       2.794  -1.799  20.205  1.00 22.63           H  
ATOM    289  HA  ARG A  20       2.659   0.089  17.879  1.00 25.30           H  
ATOM    290  N   TYR A  21       0.385   0.752  18.668  1.00 28.59           N  
ATOM    291  CA  TYR A  21      -0.955   1.199  19.040  1.00 32.82           C  
ATOM    292  C   TYR A  21      -1.320   2.501  18.311  1.00 35.11           C  
ATOM    293  O   TYR A  21      -0.433   3.295  18.002  1.00 34.53           O  
ATOM    294  CB  TYR A  21      -1.131   1.290  20.583  1.00  0.00           C  
ATOM    295  CG  TYR A  21       0.008   1.815  21.454  1.00  0.00           C  
ATOM    296  CD1 TYR A  21       0.399   1.093  22.603  1.00  0.00           C  
ATOM    297  CD2 TYR A  21       0.670   3.023  21.156  1.00  0.00           C  
ATOM    298  CE1 TYR A  21       1.447   1.556  23.420  1.00  0.00           C  
ATOM    299  CE2 TYR A  21       1.740   3.468  21.955  1.00  0.00           C  
ATOM    300  CZ  TYR A  21       2.142   2.727  23.076  1.00  0.00           C  
ATOM    301  OH  TYR A  21       3.216   3.136  23.809  1.00  0.00           O  
ATOM    302  HB2 TYR A  21      -2.045   1.829  20.831  1.00  0.00           H  
ATOM    303  HB3 TYR A  21      -1.306   0.274  20.926  1.00  0.00           H  
ATOM    304  HD1 TYR A  21      -0.095   0.173  22.878  1.00  0.00           H  
ATOM    305  HD2 TYR A  21       0.385   3.615  20.301  1.00  0.00           H  
ATOM    306  HE1 TYR A  21       1.733   0.984  24.291  1.00  0.00           H  
ATOM    307  HE2 TYR A  21       2.264   4.373  21.694  1.00  0.00           H  
ATOM    308  HH  TYR A  21       3.629   3.931  23.459  1.00  0.00           H  
ATOM    309  H   TYR A  21       0.948   1.449  18.188  1.00 28.59           H  
ATOM    310  HA  TYR A  21      -1.647   0.439  18.673  1.00 32.82           H  
ATOM    311  N   LYS A  22      -2.622   2.689  18.040  1.00 37.14           N  
ATOM    312  CA  LYS A  22      -3.263   3.918  17.538  1.00 38.26           C  
ATOM    313  C   LYS A  22      -2.600   4.495  16.261  1.00 37.19           C  
ATOM    314  O   LYS A  22      -2.437   5.707  16.120  1.00 39.35           O  
ATOM    315  CB  LYS A  22      -3.404   4.911  18.722  1.00  0.00           C  
ATOM    316  CG  LYS A  22      -4.289   6.162  18.546  1.00  0.00           C  
ATOM    317  CD  LYS A  22      -5.745   5.878  18.140  1.00  0.00           C  
ATOM    318  CE  LYS A  22      -6.603   7.159  18.116  1.00  0.00           C  
ATOM    319  NZ  LYS A  22      -8.008   6.887  17.766  1.00  0.00           N1+
ATOM    320  HB2 LYS A  22      -3.837   4.358  19.554  1.00  0.00           H  
ATOM    321  HB3 LYS A  22      -2.410   5.224  19.045  1.00  0.00           H  
ATOM    322  HG2 LYS A  22      -4.289   6.698  19.495  1.00  0.00           H  
ATOM    323  HG3 LYS A  22      -3.836   6.848  17.836  1.00  0.00           H  
ATOM    324  HD2 LYS A  22      -5.762   5.418  17.152  1.00  0.00           H  
ATOM    325  HD3 LYS A  22      -6.177   5.151  18.830  1.00  0.00           H  
ATOM    326  HE2 LYS A  22      -6.577   7.645  19.092  1.00  0.00           H  
ATOM    327  HE3 LYS A  22      -6.191   7.872  17.400  1.00  0.00           H  
ATOM    328  HZ1 LYS A  22      -8.531   7.745  17.761  1.00  0.00           H  
ATOM    329  HZ2 LYS A  22      -8.079   6.477  16.851  1.00  0.00           H  
ATOM    330  HZ3 LYS A  22      -8.434   6.268  18.432  1.00  0.00           H  
ATOM    331  H   LYS A  22      -3.269   1.953  18.284  1.00 37.14           H  
ATOM    332  HA  LYS A  22      -4.265   3.617  17.233  1.00 38.26           H  
ATOM    333  N   GLY A  23      -2.203   3.598  15.349  1.00 37.23           N  
ATOM    334  CA  GLY A  23      -1.563   3.938  14.075  1.00 36.11           C  
ATOM    335  C   GLY A  23      -0.140   4.505  14.239  1.00 35.48           C  
ATOM    336  O   GLY A  23       0.379   5.095  13.292  1.00 36.75           O  
ATOM    337  H   GLY A  23      -2.345   2.618  15.546  1.00 37.23           H  
ATOM    338  HA3 GLY A  23      -2.178   4.661  13.536  1.00 36.11           H  
ATOM    339  HA2 GLY A  23      -1.512   3.044  13.454  1.00 36.11           H  
ATOM    340  N   ARG A  24       0.479   4.361  15.416  1.00 32.57           N  
ATOM    341  CA  ARG A  24       1.828   4.819  15.735  1.00 28.43           C  
ATOM    342  C   ARG A  24       2.709   3.613  16.105  1.00 27.94           C  
ATOM    343  O   ARG A  24       2.200   2.575  16.540  1.00 25.85           O  
ATOM    344  CB  ARG A  24       1.752   5.818  16.911  1.00 31.41           C  
ATOM    345  CG  ARG A  24       1.037   7.147  16.598  1.00 32.15           C  
ATOM    346  CD  ARG A  24       1.844   8.053  15.651  1.00 35.26           C  
ATOM    347  NE  ARG A  24       1.176   9.338  15.396  1.00 37.45           N  
ATOM    348  CZ  ARG A  24       0.091   9.545  14.641  1.00 39.44           C  
ATOM    349  NH1 ARG A  24      -0.386  10.783  14.519  1.00 39.15           N  
ATOM    350  NH2 ARG A  24      -0.515   8.531  14.022  1.00 37.36           N1+
ATOM    351  H   ARG A  24       0.021   3.860  16.173  1.00 32.57           H  
ATOM    352  HA  ARG A  24       2.278   5.300  14.867  1.00 28.43           H  
ATOM    353  HB3 ARG A  24       2.759   6.045  17.265  1.00 31.41           H  
ATOM    354  HB2 ARG A  24       1.246   5.336  17.746  1.00 31.41           H  
ATOM    355  HG3 ARG A  24       0.926   7.680  17.541  1.00 32.15           H  
ATOM    356  HG2 ARG A  24       0.021   6.987  16.243  1.00 32.15           H  
ATOM    357  HD3 ARG A  24       2.103   7.557  14.716  1.00 35.26           H  
ATOM    358  HD2 ARG A  24       2.787   8.299  16.141  1.00 35.26           H  
ATOM    359  HE  ARG A  24       1.638  10.130  15.823  1.00 37.45           H  
ATOM    360 HH12 ARG A  24      -1.198  10.987  13.955  1.00 39.15           H  
ATOM    361 HH11 ARG A  24       0.065  11.583  14.936  1.00 39.15           H  
ATOM    362 HH22 ARG A  24      -1.338   8.661  13.452  1.00 37.36           H  
ATOM    363 HH21 ARG A  24      -0.122   7.602  14.029  1.00 37.36           H  
ATOM    364  N   GLY A  25       4.022   3.778  15.922  1.00 24.81           N  
ATOM    365  CA  GLY A  25       5.034   2.799  16.305  1.00 24.41           C  
ATOM    366  C   GLY A  25       6.068   3.540  17.152  1.00 22.57           C  
ATOM    367  O   GLY A  25       6.560   4.593  16.748  1.00 20.09           O  
ATOM    368  HA3 GLY A  25       5.515   2.407  15.408  1.00 24.41           H  
ATOM    369  H   GLY A  25       4.359   4.692  15.588  1.00 24.81           H  
ATOM    370  HA2 GLY A  25       4.619   1.952  16.854  1.00 24.41           H  
ATOM    371  N   VAL A  26       6.425   2.980  18.309  1.00 21.18           N  
ATOM    372  CA  VAL A  26       7.405   3.539  19.238  1.00 19.44           C  
ATOM    373  C   VAL A  26       8.282   2.381  19.756  1.00 17.98           C  
ATOM    374  O   VAL A  26       7.791   1.257  19.863  1.00 19.23           O  
ATOM    375  CB  VAL A  26       6.680   4.290  20.405  1.00 20.58           C  
ATOM    376  CG1 VAL A  26       7.537   4.578  21.652  1.00 18.31           C  
ATOM    377  CG2 VAL A  26       6.029   5.597  19.915  1.00 22.99           C  
ATOM    378  H   VAL A  26       6.022   2.095  18.603  1.00 21.18           H  
ATOM    379  HA  VAL A  26       8.060   4.236  18.719  1.00 19.44           H  
ATOM    380  HB  VAL A  26       5.850   3.673  20.742  1.00 20.58           H  
ATOM    381 HG11 VAL A  26       6.980   5.162  22.386  1.00 18.31           H  
ATOM    382 HG12 VAL A  26       7.846   3.663  22.158  1.00 18.31           H  
ATOM    383 HG13 VAL A  26       8.434   5.140  21.392  1.00 18.31           H  
ATOM    384 HG21 VAL A  26       5.592   6.166  20.736  1.00 22.99           H  
ATOM    385 HG22 VAL A  26       6.762   6.230  19.417  1.00 22.99           H  
ATOM    386 HG23 VAL A  26       5.227   5.402  19.202  1.00 22.99           H  
ATOM    387  N   MET A  27       9.559   2.646  20.054  1.00 16.66           N  
ATOM    388  CA  MET A  27      10.457   1.685  20.693  1.00 18.00           C  
ATOM    389  C   MET A  27      10.958   2.251  22.016  1.00 17.52           C  
ATOM    390  O   MET A  27      11.293   3.434  22.100  1.00 15.48           O  
ATOM    391  CB  MET A  27      11.643   1.290  19.786  1.00  0.00           C  
ATOM    392  CG  MET A  27      11.232   0.288  18.705  1.00  0.00           C  
ATOM    393  SD  MET A  27      12.592  -0.436  17.758  1.00  0.00           S  
ATOM    394  CE  MET A  27      11.741  -0.849  16.208  1.00  0.00           C  
ATOM    395  HB2 MET A  27      12.105   2.173  19.346  1.00  0.00           H  
ATOM    396  HB3 MET A  27      12.424   0.824  20.390  1.00  0.00           H  
ATOM    397  HG2 MET A  27      10.745  -0.544  19.198  1.00  0.00           H  
ATOM    398  HG3 MET A  27      10.499   0.730  18.032  1.00  0.00           H  
ATOM    399  HE1 MET A  27      12.441  -1.302  15.505  1.00  0.00           H  
ATOM    400  HE2 MET A  27      10.930  -1.555  16.381  1.00  0.00           H  
ATOM    401  HE3 MET A  27      11.328   0.048  15.746  1.00  0.00           H  
ATOM    402  H   MET A  27       9.893   3.600  20.011  1.00 16.66           H  
ATOM    403  HA  MET A  27       9.910   0.778  20.940  1.00 18.00           H  
ATOM    404  N   LEU A  28      11.005   1.364  23.008  1.00 17.74           N  
ATOM    405  CA  LEU A  28      11.541   1.615  24.331  1.00 17.77           C  
ATOM    406  C   LEU A  28      12.898   0.899  24.378  1.00 16.99           C  
ATOM    407  O   LEU A  28      12.926  -0.323  24.218  1.00 16.49           O  
ATOM    408  CB  LEU A  28      10.562   1.079  25.400  1.00 17.61           C  
ATOM    409  CG  LEU A  28       9.084   1.507  25.233  1.00 19.32           C  
ATOM    410  CD1 LEU A  28       8.199   0.943  26.360  1.00 16.66           C  
ATOM    411  CD2 LEU A  28       8.908   3.026  25.087  1.00 15.12           C  
ATOM    412  H   LEU A  28      10.742   0.397  22.830  1.00 17.74           H  
ATOM    413  HA  LEU A  28      11.663   2.682  24.501  1.00 17.77           H  
ATOM    414  HB3 LEU A  28      10.933   1.405  26.370  1.00 17.61           H  
ATOM    415  HB2 LEU A  28      10.605  -0.008  25.426  1.00 17.61           H  
ATOM    416  HG  LEU A  28       8.721   1.058  24.307  1.00 19.32           H  
ATOM    417 HD11 LEU A  28       7.830   1.724  27.025  1.00 16.66           H  
ATOM    418 HD12 LEU A  28       7.331   0.426  25.950  1.00 16.66           H  
ATOM    419 HD13 LEU A  28       8.737   0.222  26.974  1.00 16.66           H  
ATOM    420 HD21 LEU A  28       7.860   3.279  24.933  1.00 15.12           H  
ATOM    421 HD22 LEU A  28       9.268   3.560  25.966  1.00 15.12           H  
ATOM    422 HD23 LEU A  28       9.443   3.419  24.225  1.00 15.12           H  
ATOM    423  N   ASP A  29      13.973   1.676  24.539  1.00 16.04           N  
ATOM    424  CA  ASP A  29      15.393   1.297  24.476  1.00 14.86           C  
ATOM    425  C   ASP A  29      15.862   0.951  23.047  1.00 15.99           C  
ATOM    426  O   ASP A  29      15.051   0.799  22.131  1.00 15.08           O  
ATOM    427  CB  ASP A  29      15.852   0.230  25.505  1.00 16.26           C  
ATOM    428  CG  ASP A  29      15.727   0.609  26.974  1.00 17.47           C  
ATOM    429  OD1 ASP A  29      15.712   1.809  27.307  1.00 17.97           O  
ATOM    430  OD2 ASP A  29      15.807  -0.309  27.811  1.00 15.40           O1-
ATOM    431  H   ASP A  29      13.811   2.685  24.573  1.00 16.04           H  
ATOM    432  HA  ASP A  29      15.917   2.214  24.734  1.00 14.86           H  
ATOM    433  HB3 ASP A  29      16.898  -0.020  25.342  1.00 16.26           H  
ATOM    434  HB2 ASP A  29      15.278  -0.681  25.345  1.00 16.26           H  
ATOM    435  N   CYS A  30      17.184   0.857  22.858  1.00 15.84           N  
ATOM    436  CA  CYS A  30      17.837   0.497  21.603  1.00 16.90           C  
ATOM    437  C   CYS A  30      19.232  -0.084  21.917  1.00 18.35           C  
ATOM    438  O   CYS A  30      20.262   0.551  21.676  1.00 17.81           O  
ATOM    439  CB  CYS A  30      17.831   1.643  20.571  1.00 19.97           C  
ATOM    440  SG  CYS A  30      18.281   0.977  18.947  1.00 19.88           S  
ATOM    441  H   CYS A  30      17.816   1.005  23.649  1.00 15.84           H  
ATOM    442  HA  CYS A  30      17.267  -0.313  21.152  1.00 16.90           H  
ATOM    443  HB3 CYS A  30      18.518   2.441  20.856  1.00 19.97           H  
ATOM    444  HB2 CYS A  30      16.839   2.088  20.484  1.00 19.97           H  
ATOM    445  HG  CYS A  30      17.587   1.867  18.224  1.00 19.88           H  
ATOM    446  N   GLY A  31      19.237  -1.265  22.538  1.00 18.89           N  
ATOM    447  CA  GLY A  31      20.431  -1.929  23.038  1.00 18.73           C  
ATOM    448  C   GLY A  31      21.214  -2.653  21.947  1.00 17.53           C  
ATOM    449  O   GLY A  31      20.623  -3.231  21.033  1.00 16.20           O  
ATOM    450  H   GLY A  31      18.355  -1.698  22.796  1.00 18.89           H  
ATOM    451  HA3 GLY A  31      20.071  -2.698  23.711  1.00 18.73           H  
ATOM    452  HA2 GLY A  31      21.070  -1.245  23.592  1.00 18.73           H  
ATOM    453  N   ASN A  32      22.543  -2.711  22.110  1.00 18.11           N  
ATOM    454  CA  ASN A  32      23.402  -3.660  21.397  1.00 20.81           C  
ATOM    455  C   ASN A  32      23.556  -4.946  22.228  1.00 21.67           C  
ATOM    456  O   ASN A  32      23.065  -5.024  23.358  1.00 19.46           O  
ATOM    457  CB  ASN A  32      24.759  -3.022  20.978  1.00  0.00           C  
ATOM    458  CG  ASN A  32      25.841  -2.785  22.049  1.00  0.00           C  
ATOM    459  OD1 ASN A  32      25.810  -3.305  23.159  1.00  0.00           O  
ATOM    460  ND2 ASN A  32      26.847  -1.989  21.710  1.00  0.00           N  
ATOM    461  HB2 ASN A  32      25.221  -3.678  20.238  1.00  0.00           H  
ATOM    462  HB3 ASN A  32      24.567  -2.093  20.445  1.00  0.00           H  
ATOM    463 HD22 ASN A  32      27.593  -1.805  22.364  1.00  0.00           H  
ATOM    464 HD21 ASN A  32      26.892  -1.542  20.804  1.00  0.00           H  
ATOM    465  H   ASN A  32      22.959  -2.309  22.943  1.00 18.11           H  
ATOM    466  HA  ASN A  32      22.925  -3.998  20.474  1.00 20.81           H  
ATOM    467  N   HIS A  33      24.241  -5.935  21.651  1.00 19.99           N  
ATOM    468  CA  HIS A  33      24.602  -7.164  22.344  1.00 21.05           C  
ATOM    469  C   HIS A  33      25.991  -6.997  22.999  1.00 20.82           C  
ATOM    470  O   HIS A  33      26.973  -6.899  22.260  1.00 20.61           O  
ATOM    471  CB  HIS A  33      24.652  -8.304  21.313  1.00  0.00           C  
ATOM    472  CG  HIS A  33      23.317  -8.781  20.823  1.00  0.00           C  
ATOM    473  ND1 HIS A  33      22.575  -9.726  21.529  1.00  0.00           N  
ATOM    474  CD2 HIS A  33      22.623  -8.427  19.688  1.00  0.00           C  
ATOM    475  CE1 HIS A  33      21.506  -9.961  20.778  1.00  0.00           C  
ATOM    476  NE2 HIS A  33      21.480  -9.210  19.676  1.00  0.00           N  
ATOM    477  HB2 HIS A  33      25.260  -8.037  20.451  1.00  0.00           H  
ATOM    478  HB3 HIS A  33      25.141  -9.163  21.770  1.00  0.00           H  
ATOM    479  HD2 HIS A  33      22.857  -7.723  18.902  1.00  0.00           H  
ATOM    480  HE1 HIS A  33      20.734 -10.671  21.041  1.00  0.00           H  
ATOM    481  HE2 HIS A  33      20.760  -9.221  18.963  1.00  0.00           H  
ATOM    482  H   HIS A  33      24.660  -5.801  20.738  1.00 19.99           H  
ATOM    483  HA  HIS A  33      23.841  -7.437  23.072  1.00 21.05           H  
ATOM    484  N   PRO A  34      26.089  -6.994  24.347  1.00 20.27           N  
ATOM    485  CA  PRO A  34      27.369  -7.275  25.019  1.00 24.98           C  
ATOM    486  C   PRO A  34      27.745  -8.772  24.955  1.00 26.26           C  
ATOM    487  O   PRO A  34      26.884  -9.624  24.715  1.00 26.45           O  
ATOM    488  CD  PRO A  34      25.022  -6.742  25.317  1.00  0.00           C  
ATOM    489  CB  PRO A  34      27.109  -6.812  26.464  1.00  0.00           C  
ATOM    490  CG  PRO A  34      25.624  -7.056  26.682  1.00  0.00           C  
ATOM    491  HD3 PRO A  34      24.744  -5.688  25.260  1.00  0.00           H  
ATOM    492  HD2 PRO A  34      24.136  -7.343  25.149  1.00  0.00           H  
ATOM    493  HB2 PRO A  34      27.726  -7.321  27.206  1.00  0.00           H  
ATOM    494  HB3 PRO A  34      27.321  -5.745  26.543  1.00  0.00           H  
ATOM    495  HG3 PRO A  34      25.200  -6.464  27.494  1.00  0.00           H  
ATOM    496  HG2 PRO A  34      25.460  -8.109  26.919  1.00  0.00           H  
ATOM    497  HA  PRO A  34      28.176  -6.686  24.580  1.00 24.98           H  
ATOM    498  N   ALA A  35      29.025  -9.058  25.232  1.00 28.15           N  
ATOM    499  CA  ALA A  35      29.602 -10.390  25.446  1.00 31.22           C  
ATOM    500  C   ALA A  35      29.434 -11.348  24.243  1.00 32.24           C  
ATOM    501  O   ALA A  35      29.578 -10.917  23.098  1.00 33.69           O  
ATOM    502  CB  ALA A  35      29.097 -10.971  26.788  1.00  0.00           C  
ATOM    503  HB1 ALA A  35      29.237 -10.255  27.598  1.00  0.00           H  
ATOM    504  HB2 ALA A  35      28.035 -11.219  26.749  1.00  0.00           H  
ATOM    505  HB3 ALA A  35      29.645 -11.871  27.068  1.00  0.00           H  
ATOM    506  H   ALA A  35      29.665  -8.291  25.377  1.00 28.15           H  
ATOM    507  HA  ALA A  35      30.677 -10.235  25.546  1.00 31.22           H  
ATOM    508  N   LYS A  36      29.176 -12.634  24.522  1.00 34.79           N  
ATOM    509  CA  LYS A  36      29.138 -13.740  23.558  1.00 35.96           C  
ATOM    510  C   LYS A  36      28.073 -13.596  22.453  1.00 34.38           C  
ATOM    511  O   LYS A  36      28.281 -14.104  21.351  1.00 34.27           O  
ATOM    512  CB  LYS A  36      28.946 -15.073  24.318  1.00 39.59           C  
ATOM    513  CG  LYS A  36      30.081 -15.450  25.295  1.00 43.73           C  
ATOM    514  CD  LYS A  36      31.434 -15.726  24.613  1.00 46.98           C  
ATOM    515  CE  LYS A  36      32.490 -16.278  25.591  1.00 48.83           C  
ATOM    516  NZ  LYS A  36      33.770 -16.573  24.924  1.00 51.16           N1+
ATOM    517  H   LYS A  36      29.048 -12.891  25.489  1.00 34.79           H  
ATOM    518  HA  LYS A  36      30.102 -13.757  23.049  1.00 35.96           H  
ATOM    519  HB3 LYS A  36      28.831 -15.886  23.598  1.00 39.59           H  
ATOM    520  HB2 LYS A  36      28.003 -15.038  24.866  1.00 39.59           H  
ATOM    521  HG3 LYS A  36      29.772 -16.341  25.844  1.00 43.73           H  
ATOM    522  HG2 LYS A  36      30.201 -14.671  26.049  1.00 43.73           H  
ATOM    523  HD3 LYS A  36      31.811 -14.805  24.168  1.00 46.98           H  
ATOM    524  HD2 LYS A  36      31.286 -16.428  23.791  1.00 46.98           H  
ATOM    525  HE3 LYS A  36      32.124 -17.193  26.060  1.00 48.83           H  
ATOM    526  HE2 LYS A  36      32.667 -15.562  26.395  1.00 48.83           H  
ATOM    527  HZ1 LYS A  36      34.429 -16.933  25.592  1.00 51.16           H  
ATOM    528  HZ2 LYS A  36      33.650 -17.266  24.206  1.00 51.16           H  
ATOM    529  HZ3 LYS A  36      34.164 -15.746  24.513  1.00 51.16           H  
ATOM    530  N   SER A  37      26.975 -12.888  22.740  1.00 32.86           N  
ATOM    531  CA  SER A  37      25.910 -12.595  21.777  1.00 32.83           C  
ATOM    532  C   SER A  37      26.310 -11.495  20.760  1.00 32.12           C  
ATOM    533  O   SER A  37      25.572 -11.274  19.802  1.00 32.68           O  
ATOM    534  CB  SER A  37      24.631 -12.199  22.552  1.00  0.00           C  
ATOM    535  OG  SER A  37      24.217 -13.217  23.457  1.00  0.00           O  
ATOM    536  HB2 SER A  37      24.774 -11.265  23.099  1.00  0.00           H  
ATOM    537  HB3 SER A  37      23.815 -12.032  21.849  1.00  0.00           H  
ATOM    538  HG  SER A  37      23.303 -12.992  23.765  1.00  0.00           H  
ATOM    539  H   SER A  37      26.843 -12.517  23.671  1.00 32.86           H  
ATOM    540  HA  SER A  37      25.695 -13.498  21.203  1.00 32.83           H  
ATOM    541  N   GLY A  38      27.454 -10.820  20.986  1.00 30.61           N  
ATOM    542  CA  GLY A  38      27.959  -9.609  20.326  1.00 30.62           C  
ATOM    543  C   GLY A  38      27.790  -9.552  18.802  1.00 26.38           C  
ATOM    544  O   GLY A  38      27.377  -8.517  18.273  1.00 24.53           O  
ATOM    545  HA3 GLY A  38      29.019  -9.504  20.559  1.00 30.62           H  
ATOM    546  H   GLY A  38      27.999 -11.107  21.792  1.00 30.61           H  
ATOM    547  HA2 GLY A  38      27.466  -8.748  20.761  1.00 30.62           H  
ATOM    548  N   LEU A  39      28.068 -10.665  18.108  1.00 25.13           N  
ATOM    549  CA  LEU A  39      27.983 -10.804  16.649  1.00 25.01           C  
ATOM    550  C   LEU A  39      26.572 -10.535  16.083  1.00 25.41           C  
ATOM    551  O   LEU A  39      26.455 -10.036  14.963  1.00 25.11           O  
ATOM    552  CB  LEU A  39      28.530 -12.197  16.249  1.00  0.00           C  
ATOM    553  CG  LEU A  39      28.634 -12.484  14.730  1.00  0.00           C  
ATOM    554  CD1 LEU A  39      29.515 -11.454  13.991  1.00  0.00           C  
ATOM    555  CD2 LEU A  39      29.101 -13.933  14.475  1.00  0.00           C  
ATOM    556  HB2 LEU A  39      29.519 -12.328  16.691  1.00  0.00           H  
ATOM    557  HB3 LEU A  39      27.896 -12.959  16.706  1.00  0.00           H  
ATOM    558  HG  LEU A  39      27.632 -12.415  14.305  1.00  0.00           H  
ATOM    559 HD11 LEU A  39      30.143 -11.909  13.225  1.00  0.00           H  
ATOM    560 HD12 LEU A  39      28.895 -10.712  13.487  1.00  0.00           H  
ATOM    561 HD13 LEU A  39      30.179 -10.917  14.669  1.00  0.00           H  
ATOM    562 HD21 LEU A  39      30.091 -13.984  14.020  1.00  0.00           H  
ATOM    563 HD22 LEU A  39      29.150 -14.517  15.395  1.00  0.00           H  
ATOM    564 HD23 LEU A  39      28.412 -14.450  13.807  1.00  0.00           H  
ATOM    565  H   LEU A  39      28.357 -11.485  18.621  1.00 25.13           H  
ATOM    566  HA  LEU A  39      28.639 -10.039  16.230  1.00 25.01           H  
ATOM    567  N   ASP A  40      25.528 -10.780  16.887  1.00 26.42           N  
ATOM    568  CA  ASP A  40      24.121 -10.517  16.552  1.00 26.08           C  
ATOM    569  C   ASP A  40      23.783  -9.020  16.398  1.00 25.56           C  
ATOM    570  O   ASP A  40      22.682  -8.700  15.951  1.00 24.20           O  
ATOM    571  CB  ASP A  40      23.102 -11.209  17.489  1.00  0.00           C  
ATOM    572  CG  ASP A  40      23.146 -12.733  17.533  1.00  0.00           C  
ATOM    573  OD1 ASP A  40      23.702 -13.364  16.610  1.00  0.00           O  
ATOM    574  OD2 ASP A  40      22.514 -13.299  18.446  1.00  0.00           O1-
ATOM    575  HB2 ASP A  40      23.289 -10.851  18.500  1.00  0.00           H  
ATOM    576  HB3 ASP A  40      22.088 -10.916  17.214  1.00  0.00           H  
ATOM    577  H   ASP A  40      25.700 -11.119  17.830  1.00 26.42           H  
ATOM    578  HA  ASP A  40      23.963 -10.953  15.564  1.00 26.08           H  
ATOM    579  N   SER A  41      24.728  -8.120  16.704  1.00 23.46           N  
ATOM    580  CA  SER A  41      24.628  -6.693  16.394  1.00 25.27           C  
ATOM    581  C   SER A  41      24.758  -6.395  14.878  1.00 26.09           C  
ATOM    582  O   SER A  41      24.326  -5.326  14.452  1.00 23.88           O  
ATOM    583  CB  SER A  41      25.702  -5.922  17.190  1.00  0.00           C  
ATOM    584  OG  SER A  41      25.608  -6.187  18.584  1.00  0.00           O  
ATOM    585  HB2 SER A  41      26.702  -6.192  16.844  1.00  0.00           H  
ATOM    586  HB3 SER A  41      25.595  -4.849  17.025  1.00  0.00           H  
ATOM    587  HG  SER A  41      26.157  -6.972  18.746  1.00  0.00           H  
ATOM    588  H   SER A  41      25.608  -8.440  17.091  1.00 23.46           H  
ATOM    589  HA  SER A  41      23.645  -6.340  16.713  1.00 25.27           H  
ATOM    590  N   LEU A  42      25.357  -7.308  14.091  1.00 27.86           N  
ATOM    591  CA  LEU A  42      25.503  -7.173  12.635  1.00 31.28           C  
ATOM    592  C   LEU A  42      24.183  -7.382  11.839  1.00 31.48           C  
ATOM    593  O   LEU A  42      23.899  -6.560  10.966  1.00 34.33           O  
ATOM    594  CB  LEU A  42      26.705  -8.034  12.158  1.00  0.00           C  
ATOM    595  CG  LEU A  42      26.934  -8.180  10.632  1.00  0.00           C  
ATOM    596  CD1 LEU A  42      27.025  -6.833   9.879  1.00  0.00           C  
ATOM    597  CD2 LEU A  42      28.152  -9.086  10.352  1.00  0.00           C  
ATOM    598  HB2 LEU A  42      27.611  -7.636  12.613  1.00  0.00           H  
ATOM    599  HB3 LEU A  42      26.614  -9.035  12.573  1.00  0.00           H  
ATOM    600  HG  LEU A  42      26.067  -8.708  10.231  1.00  0.00           H  
ATOM    601 HD11 LEU A  42      26.234  -6.759   9.132  1.00  0.00           H  
ATOM    602 HD12 LEU A  42      26.913  -5.975  10.538  1.00  0.00           H  
ATOM    603 HD13 LEU A  42      27.969  -6.698   9.352  1.00  0.00           H  
ATOM    604 HD21 LEU A  42      27.875  -9.914   9.699  1.00  0.00           H  
ATOM    605 HD22 LEU A  42      28.976  -8.560   9.870  1.00  0.00           H  
ATOM    606 HD23 LEU A  42      28.557  -9.525  11.265  1.00  0.00           H  
ATOM    607  H   LEU A  42      25.682  -8.179  14.498  1.00 27.86           H  
ATOM    608  HA  LEU A  42      25.783  -6.134  12.457  1.00 31.28           H  
ATOM    609  N   PRO A  43      23.375  -8.424  12.157  1.00 28.86           N  
ATOM    610  CA  PRO A  43      21.959  -8.532  11.745  1.00 27.41           C  
ATOM    611  C   PRO A  43      21.048  -7.311  11.992  1.00 26.78           C  
ATOM    612  O   PRO A  43      21.389  -6.389  12.735  1.00 24.74           O  
ATOM    613  CD  PRO A  43      23.837  -9.692  12.728  1.00  0.00           C  
ATOM    614  CB  PRO A  43      21.465  -9.754  12.533  1.00  0.00           C  
ATOM    615  CG  PRO A  43      22.675 -10.667  12.589  1.00  0.00           C  
ATOM    616  HD3 PRO A  43      24.717 -10.085  12.219  1.00  0.00           H  
ATOM    617  HD2 PRO A  43      24.086  -9.551  13.771  1.00  0.00           H  
ATOM    618  HB2 PRO A  43      21.179  -9.461  13.546  1.00  0.00           H  
ATOM    619  HB3 PRO A  43      20.602 -10.235  12.072  1.00  0.00           H  
ATOM    620  HG3 PRO A  43      22.763 -11.206  11.644  1.00  0.00           H  
ATOM    621  HG2 PRO A  43      22.629 -11.404  13.391  1.00  0.00           H  
ATOM    622  HA  PRO A  43      21.961  -8.757  10.677  1.00 27.41           H  
ATOM    623  N   PHE A  44      19.886  -7.342  11.333  1.00 27.09           N  
ATOM    624  CA  PHE A  44      18.816  -6.340  11.376  1.00 26.52           C  
ATOM    625  C   PHE A  44      18.144  -6.250  12.766  1.00 26.40           C  
ATOM    626  O   PHE A  44      18.389  -7.092  13.636  1.00 25.05           O  
ATOM    627  CB  PHE A  44      17.756  -6.733  10.317  1.00  0.00           C  
ATOM    628  CG  PHE A  44      18.299  -7.070   8.936  1.00  0.00           C  
ATOM    629  CD1 PHE A  44      18.545  -8.415   8.578  1.00  0.00           C  
ATOM    630  CD2 PHE A  44      18.709  -6.043   8.060  1.00  0.00           C  
ATOM    631  CE1 PHE A  44      19.134  -8.713   7.356  1.00  0.00           C  
ATOM    632  CE2 PHE A  44      19.293  -6.363   6.841  1.00  0.00           C  
ATOM    633  CZ  PHE A  44      19.501  -7.691   6.490  1.00  0.00           C  
ATOM    634  HB2 PHE A  44      17.167  -7.582  10.672  1.00  0.00           H  
ATOM    635  HB3 PHE A  44      17.043  -5.915  10.203  1.00  0.00           H  
ATOM    636  HD1 PHE A  44      18.274  -9.220   9.247  1.00  0.00           H  
ATOM    637  HD2 PHE A  44      18.573  -5.005   8.332  1.00  0.00           H  
ATOM    638  HE1 PHE A  44      19.311  -9.743   7.080  1.00  0.00           H  
ATOM    639  HE2 PHE A  44      19.597  -5.574   6.167  1.00  0.00           H  
ATOM    640  HZ  PHE A  44      19.960  -7.931   5.540  1.00  0.00           H  
ATOM    641  H   PHE A  44      19.694  -8.129  10.731  1.00 27.09           H  
ATOM    642  HA  PHE A  44      19.246  -5.368  11.126  1.00 26.52           H  
ATOM    643  N   PHE A  45      17.234  -5.280  12.933  1.00 23.56           N  
ATOM    644  CA  PHE A  45      16.344  -5.140  14.097  1.00 23.17           C  
ATOM    645  C   PHE A  45      15.186  -6.165  14.068  1.00 22.87           C  
ATOM    646  O   PHE A  45      14.009  -5.799  14.022  1.00 21.45           O  
ATOM    647  CB  PHE A  45      15.874  -3.675  14.242  1.00 24.78           C  
ATOM    648  CG  PHE A  45      16.987  -2.715  14.635  1.00 24.76           C  
ATOM    649  CD1 PHE A  45      17.422  -2.658  15.977  1.00 25.41           C  
ATOM    650  CD2 PHE A  45      17.713  -2.009  13.650  1.00 24.32           C  
ATOM    651  CE1 PHE A  45      18.510  -1.869  16.323  1.00 24.88           C  
ATOM    652  CE2 PHE A  45      18.798  -1.223  14.019  1.00 26.47           C  
ATOM    653  CZ  PHE A  45      19.190  -1.149  15.350  1.00 25.71           C  
ATOM    654  H   PHE A  45      17.077  -4.616  12.190  1.00 23.56           H  
ATOM    655  HA  PHE A  45      16.915  -5.366  14.999  1.00 23.17           H  
ATOM    656  HB3 PHE A  45      15.101  -3.615  15.010  1.00 24.78           H  
ATOM    657  HB2 PHE A  45      15.403  -3.332  13.319  1.00 24.78           H  
ATOM    658  HD1 PHE A  45      16.913  -3.230  16.741  1.00 25.41           H  
ATOM    659  HD2 PHE A  45      17.430  -2.072  12.609  1.00 24.32           H  
ATOM    660  HE1 PHE A  45      18.830  -1.814  17.355  1.00 24.88           H  
ATOM    661  HE2 PHE A  45      19.349  -0.674  13.267  1.00 26.47           H  
ATOM    662  HZ  PHE A  45      20.033  -0.533  15.629  1.00 25.71           H  
ATOM    663  N   ASP A  46      15.569  -7.447  14.039  1.00 74.05           N  
ATOM    664  CA  ASP A  46      14.788  -8.688  14.092  1.00 62.87           C  
ATOM    665  C   ASP A  46      13.853  -8.931  12.897  1.00 59.18           C  
ATOM    666  O   ASP A  46      13.851 -10.046  12.375  1.00 59.42           O  
ATOM    667  CB  ASP A  46      14.074  -8.989  15.436  1.00  0.00           C  
ATOM    668  CG  ASP A  46      14.994  -9.162  16.650  1.00  0.00           C  
ATOM    669  OD1 ASP A  46      16.218  -8.936  16.540  1.00  0.00           O  
ATOM    670  OD2 ASP A  46      14.467  -9.551  17.708  1.00  0.00           O1-
ATOM    671  HB2 ASP A  46      13.370  -8.183  15.650  1.00  0.00           H  
ATOM    672  HB3 ASP A  46      13.498  -9.909  15.326  1.00  0.00           H  
ATOM    673  H   ASP A  46      16.572  -7.600  14.063  1.00  0.00           H  
ATOM    674  HA  ASP A  46      15.556  -9.457  13.993  1.00  0.00           H  
ATOM    675  N   SER A  47      13.097  -7.917  12.460  1.00 61.02           N  
ATOM    676  CA  SER A  47      12.202  -7.990  11.303  1.00 50.85           C  
ATOM    677  C   SER A  47      11.733  -6.590  10.857  1.00 46.91           C  
ATOM    678  O   SER A  47      11.575  -6.365   9.656  1.00 43.18           O  
ATOM    679  CB  SER A  47      10.997  -8.931  11.601  1.00  0.00           C  
ATOM    680  OG  SER A  47      10.215  -9.236  10.453  1.00  0.00           O  
ATOM    681  HB2 SER A  47      11.329  -9.882  12.015  1.00  0.00           H  
ATOM    682  HB3 SER A  47      10.351  -8.485  12.360  1.00  0.00           H  
ATOM    683  HG  SER A  47       9.768  -8.428  10.163  1.00  0.00           H  
ATOM    684  H   SER A  47      13.215  -7.015  12.916  1.00  0.00           H  
ATOM    685  HA  SER A  47      12.778  -8.413  10.477  1.00  0.00           H  
ATOM    686  N   ILE A  48      11.463  -5.690  11.812  1.00 21.82           N  
ATOM    687  CA  ILE A  48      10.796  -4.409  11.567  1.00 23.77           C  
ATOM    688  C   ILE A  48      11.694  -3.358  10.880  1.00 23.40           C  
ATOM    689  O   ILE A  48      12.890  -3.271  11.168  1.00 23.80           O  
ATOM    690  CB  ILE A  48      10.153  -3.874  12.889  1.00  0.00           C  
ATOM    691  CG1 ILE A  48       8.808  -4.607  13.103  1.00  0.00           C  
ATOM    692  CG2 ILE A  48       9.954  -2.345  13.018  1.00  0.00           C  
ATOM    693  CD1 ILE A  48       8.275  -4.546  14.533  1.00  0.00           C  
ATOM    694  HB  ILE A  48      10.816  -4.157  13.709  1.00  0.00           H  
ATOM    695 HG12 ILE A  48       8.056  -4.209  12.420  1.00  0.00           H  
ATOM    696 HG13 ILE A  48       8.913  -5.661  12.841  1.00  0.00           H  
ATOM    697 HG21 ILE A  48       9.508  -2.074  13.974  1.00  0.00           H  
ATOM    698 HG22 ILE A  48      10.901  -1.806  12.975  1.00  0.00           H  
ATOM    699 HG23 ILE A  48       9.305  -1.954  12.234  1.00  0.00           H  
ATOM    700 HD11 ILE A  48       7.344  -5.107  14.621  1.00  0.00           H  
ATOM    701 HD12 ILE A  48       8.993  -4.996  15.218  1.00  0.00           H  
ATOM    702 HD13 ILE A  48       8.064  -3.526  14.851  1.00  0.00           H  
ATOM    703  HA  ILE A  48       9.982  -4.615  10.867  1.00 23.77           H  
ATOM    704  H   ILE A  48      11.658  -5.902  12.779  1.00  0.00           H  
ATOM    705  N   LYS A  49      11.075  -2.575   9.986  1.00 25.56           N  
ATOM    706  CA  LYS A  49      11.670  -1.416   9.331  1.00 26.00           C  
ATOM    707  C   LYS A  49      11.792  -0.238  10.311  1.00 24.54           C  
ATOM    708  O   LYS A  49      10.807   0.138  10.949  1.00 23.72           O  
ATOM    709  CB  LYS A  49      10.800  -0.994   8.129  1.00  0.00           C  
ATOM    710  CG  LYS A  49      10.812  -1.989   6.957  1.00  0.00           C  
ATOM    711  CD  LYS A  49      10.016  -1.455   5.754  1.00  0.00           C  
ATOM    712  CE  LYS A  49      10.117  -2.361   4.515  1.00  0.00           C  
ATOM    713  NZ  LYS A  49       9.368  -1.819   3.369  1.00  0.00           N1+
ATOM    714  HB2 LYS A  49       9.774  -0.810   8.454  1.00  0.00           H  
ATOM    715  HB3 LYS A  49      11.168  -0.037   7.755  1.00  0.00           H  
ATOM    716  HG2 LYS A  49      11.844  -2.179   6.657  1.00  0.00           H  
ATOM    717  HG3 LYS A  49      10.403  -2.948   7.275  1.00  0.00           H  
ATOM    718  HD2 LYS A  49       8.970  -1.341   6.043  1.00  0.00           H  
ATOM    719  HD3 LYS A  49      10.372  -0.454   5.504  1.00  0.00           H  
ATOM    720  HE2 LYS A  49      11.162  -2.481   4.223  1.00  0.00           H  
ATOM    721  HE3 LYS A  49       9.738  -3.357   4.746  1.00  0.00           H  
ATOM    722  HZ1 LYS A  49       9.462  -2.433   2.579  1.00  0.00           H  
ATOM    723  HZ2 LYS A  49       8.390  -1.736   3.584  1.00  0.00           H  
ATOM    724  HZ3 LYS A  49       9.721  -0.916   3.106  1.00  0.00           H  
ATOM    725  H   LYS A  49      10.084  -2.697   9.838  1.00 25.56           H  
ATOM    726  HA  LYS A  49      12.662  -1.694   8.970  1.00 26.00           H  
ATOM    727  N   CYS A  50      12.979   0.373  10.345  1.00 25.04           N  
ATOM    728  CA  CYS A  50      13.303   1.543  11.169  1.00 24.61           C  
ATOM    729  C   CYS A  50      12.576   2.830  10.696  1.00 25.93           C  
ATOM    730  O   CYS A  50      12.535   3.829  11.406  1.00 22.65           O  
ATOM    731  CB  CYS A  50      14.832   1.739  11.201  1.00  0.00           C  
ATOM    732  SG  CYS A  50      15.372   2.582  12.699  1.00  0.00           S  
ATOM    733  HB2 CYS A  50      15.342   0.776  11.196  1.00  0.00           H  
ATOM    734  HB3 CYS A  50      15.172   2.300  10.331  1.00  0.00           H  
ATOM    735  HG  CYS A  50      16.637   2.832  12.320  1.00  0.00           H  
ATOM    736  H   CYS A  50      13.731   0.008   9.781  1.00 25.04           H  
ATOM    737  HA  CYS A  50      12.959   1.325  12.182  1.00 24.61           H  
ATOM    738  N   ASP A  51      11.996   2.789   9.494  1.00 25.01           N  
ATOM    739  CA  ASP A  51      11.278   3.900   8.862  1.00 28.02           C  
ATOM    740  C   ASP A  51       9.898   4.136   9.502  1.00 27.20           C  
ATOM    741  O   ASP A  51       9.381   5.251   9.432  1.00 28.81           O  
ATOM    742  CB  ASP A  51      11.077   3.715   7.335  1.00  0.00           C  
ATOM    743  CG  ASP A  51      12.195   2.993   6.595  1.00  0.00           C  
ATOM    744  OD1 ASP A  51      11.870   2.073   5.820  1.00  0.00           O  
ATOM    745  OD2 ASP A  51      13.368   3.393   6.748  1.00  0.00           O1-
ATOM    746  HB2 ASP A  51      10.157   3.152   7.157  1.00  0.00           H  
ATOM    747  HB3 ASP A  51      10.917   4.682   6.857  1.00  0.00           H  
ATOM    748  H   ASP A  51      12.094   1.948   8.947  1.00 25.01           H  
ATOM    749  HA  ASP A  51      11.870   4.804   9.012  1.00 28.02           H  
ATOM    750  N   GLU A  52       9.302   3.072  10.058  1.00 27.82           N  
ATOM    751  CA  GLU A  52       7.898   3.029  10.469  1.00 27.30           C  
ATOM    752  C   GLU A  52       7.672   3.422  11.942  1.00 26.76           C  
ATOM    753  O   GLU A  52       6.522   3.612  12.336  1.00 26.68           O  
ATOM    754  CB  GLU A  52       7.343   1.619  10.162  1.00 31.55           C  
ATOM    755  CG  GLU A  52       7.369   1.233   8.661  1.00 36.55           C  
ATOM    756  CD  GLU A  52       6.511   2.142   7.782  1.00 38.42           C  
ATOM    757  OE1 GLU A  52       5.301   2.264   8.060  1.00 39.26           O  
ATOM    758  OE2 GLU A  52       7.048   2.715   6.814  1.00 40.61           O1-
ATOM    759  H   GLU A  52       9.811   2.200  10.109  1.00 27.82           H  
ATOM    760  HA  GLU A  52       7.332   3.756   9.884  1.00 27.30           H  
ATOM    761  HB3 GLU A  52       6.317   1.544  10.526  1.00 31.55           H  
ATOM    762  HB2 GLU A  52       7.905   0.875  10.728  1.00 31.55           H  
ATOM    763  HG3 GLU A  52       7.011   0.210   8.545  1.00 36.55           H  
ATOM    764  HG2 GLU A  52       8.394   1.235   8.288  1.00 36.55           H  
ATOM    765  N   ILE A  53       8.746   3.543  12.729  1.00 24.31           N  
ATOM    766  CA  ILE A  53       8.718   4.102  14.080  1.00 21.48           C  
ATOM    767  C   ILE A  53       8.685   5.647  14.028  1.00 20.58           C  
ATOM    768  O   ILE A  53       9.350   6.258  13.188  1.00 19.87           O  
ATOM    769  CB  ILE A  53       9.911   3.591  14.949  1.00  0.00           C  
ATOM    770  CG1 ILE A  53      10.128   4.384  16.260  1.00  0.00           C  
ATOM    771  CG2 ILE A  53      11.225   3.494  14.158  1.00  0.00           C  
ATOM    772  CD1 ILE A  53      11.133   3.746  17.211  1.00  0.00           C  
ATOM    773  HB  ILE A  53       9.651   2.575  15.250  1.00  0.00           H  
ATOM    774 HG12 ILE A  53      10.483   5.392  16.042  1.00  0.00           H  
ATOM    775 HG13 ILE A  53       9.181   4.503  16.781  1.00  0.00           H  
ATOM    776 HG21 ILE A  53      12.065   3.187  14.773  1.00  0.00           H  
ATOM    777 HG22 ILE A  53      11.154   2.755  13.361  1.00  0.00           H  
ATOM    778 HG23 ILE A  53      11.482   4.453  13.716  1.00  0.00           H  
ATOM    779 HD11 ILE A  53      10.934   4.022  18.243  1.00  0.00           H  
ATOM    780 HD12 ILE A  53      11.129   2.662  17.134  1.00  0.00           H  
ATOM    781 HD13 ILE A  53      12.135   4.095  16.981  1.00  0.00           H  
ATOM    782  H   ILE A  53       9.661   3.443  12.314  1.00 24.31           H  
ATOM    783  HA  ILE A  53       7.801   3.758  14.561  1.00 21.48           H  
ATOM    784  N   ASP A  54       7.898   6.238  14.930  1.00 18.72           N  
ATOM    785  CA  ASP A  54       7.663   7.675  15.043  1.00 19.25           C  
ATOM    786  C   ASP A  54       8.676   8.351  15.975  1.00 20.22           C  
ATOM    787  O   ASP A  54       9.234   9.380  15.590  1.00 17.22           O  
ATOM    788  CB  ASP A  54       6.218   8.022  15.466  1.00 18.86           C  
ATOM    789  CG  ASP A  54       5.154   7.417  14.556  1.00 21.66           C  
ATOM    790  OD1 ASP A  54       4.874   8.031  13.505  1.00 22.22           O  
ATOM    791  OD2 ASP A  54       4.582   6.371  14.925  1.00 19.67           O1-
ATOM    792  H   ASP A  54       7.367   5.655  15.579  1.00 18.72           H  
ATOM    793  HA  ASP A  54       7.801   8.115  14.053  1.00 19.25           H  
ATOM    794  HB3 ASP A  54       6.071   9.103  15.509  1.00 18.86           H  
ATOM    795  HB2 ASP A  54       6.028   7.688  16.488  1.00 18.86           H  
ATOM    796  N   VAL A  55       8.903   7.786  17.168  1.00 18.99           N  
ATOM    797  CA  VAL A  55       9.817   8.309  18.187  1.00 18.50           C  
ATOM    798  C   VAL A  55      10.364   7.151  19.050  1.00 18.57           C  
ATOM    799  O   VAL A  55       9.702   6.119  19.174  1.00 18.51           O  
ATOM    800  CB  VAL A  55       9.136   9.358  19.130  1.00  0.00           C  
ATOM    801  CG1 VAL A  55       8.798  10.679  18.415  1.00  0.00           C  
ATOM    802  CG2 VAL A  55       7.898   8.837  19.891  1.00  0.00           C  
ATOM    803  HB  VAL A  55       9.877   9.621  19.888  1.00  0.00           H  
ATOM    804 HG11 VAL A  55       8.502  11.453  19.122  1.00  0.00           H  
ATOM    805 HG12 VAL A  55       9.657  11.053  17.860  1.00  0.00           H  
ATOM    806 HG13 VAL A  55       7.975  10.555  17.711  1.00  0.00           H  
ATOM    807 HG21 VAL A  55       7.476   9.606  20.537  1.00  0.00           H  
ATOM    808 HG22 VAL A  55       7.111   8.532  19.201  1.00  0.00           H  
ATOM    809 HG23 VAL A  55       8.137   7.986  20.529  1.00  0.00           H  
ATOM    810  H   VAL A  55       8.452   6.916  17.417  1.00 18.99           H  
ATOM    811  HA  VAL A  55      10.668   8.769  17.681  1.00 18.50           H  
ATOM    812  N   VAL A  56      11.551   7.348  19.633  1.00 16.60           N  
ATOM    813  CA  VAL A  56      12.205   6.410  20.549  1.00 17.36           C  
ATOM    814  C   VAL A  56      12.174   7.008  21.969  1.00 17.99           C  
ATOM    815  O   VAL A  56      12.323   8.222  22.117  1.00 16.89           O  
ATOM    816  CB  VAL A  56      13.703   6.210  20.151  1.00 17.40           C  
ATOM    817  CG1 VAL A  56      14.574   5.422  21.155  1.00 17.67           C  
ATOM    818  CG2 VAL A  56      13.837   5.550  18.772  1.00 16.24           C  
ATOM    819  H   VAL A  56      12.004   8.251  19.535  1.00 16.60           H  
ATOM    820  HA  VAL A  56      11.697   5.446  20.544  1.00 17.36           H  
ATOM    821  HB  VAL A  56      14.149   7.199  20.075  1.00 17.40           H  
ATOM    822 HG11 VAL A  56      15.565   5.219  20.747  1.00 17.67           H  
ATOM    823 HG12 VAL A  56      14.732   5.974  22.081  1.00 17.67           H  
ATOM    824 HG13 VAL A  56      14.119   4.463  21.408  1.00 17.67           H  
ATOM    825 HG21 VAL A  56      14.875   5.542  18.437  1.00 16.24           H  
ATOM    826 HG22 VAL A  56      13.493   4.517  18.804  1.00 16.24           H  
ATOM    827 HG23 VAL A  56      13.259   6.072  18.011  1.00 16.24           H  
ATOM    828  N   LEU A  57      12.061   6.150  22.987  1.00 16.01           N  
ATOM    829  CA  LEU A  57      12.381   6.482  24.373  1.00 15.85           C  
ATOM    830  C   LEU A  57      13.451   5.487  24.860  1.00 15.61           C  
ATOM    831  O   LEU A  57      13.438   4.342  24.416  1.00 16.59           O  
ATOM    832  CB  LEU A  57      11.122   6.428  25.265  1.00 17.10           C  
ATOM    833  CG  LEU A  57       9.974   7.381  24.859  1.00 17.52           C  
ATOM    834  CD1 LEU A  57       8.955   6.700  23.925  1.00 15.26           C  
ATOM    835  CD2 LEU A  57       9.297   8.023  26.086  1.00 16.15           C  
ATOM    836  H   LEU A  57      11.966   5.154  22.795  1.00 16.01           H  
ATOM    837  HA  LEU A  57      12.792   7.485  24.430  1.00 15.85           H  
ATOM    838  HB3 LEU A  57      11.463   6.726  26.255  1.00 17.10           H  
ATOM    839  HB2 LEU A  57      10.759   5.406  25.382  1.00 17.10           H  
ATOM    840  HG  LEU A  57      10.405   8.194  24.282  1.00 17.52           H  
ATOM    841 HD11 LEU A  57       7.992   6.531  24.407  1.00 15.26           H  
ATOM    842 HD12 LEU A  57       8.778   7.304  23.035  1.00 15.26           H  
ATOM    843 HD13 LEU A  57       9.311   5.729  23.584  1.00 15.26           H  
ATOM    844 HD21 LEU A  57       9.698   9.021  26.268  1.00 16.15           H  
ATOM    845 HD22 LEU A  57       8.223   8.141  25.947  1.00 16.15           H  
ATOM    846 HD23 LEU A  57       9.447   7.440  26.995  1.00 16.15           H  
ATOM    847  N   ILE A  58      14.358   5.908  25.747  1.00 15.14           N  
ATOM    848  CA  ILE A  58      15.416   5.067  26.325  1.00 14.33           C  
ATOM    849  C   ILE A  58      15.419   5.229  27.858  1.00 13.78           C  
ATOM    850  O   ILE A  58      15.386   6.363  28.347  1.00 13.57           O  
ATOM    851  CB  ILE A  58      16.806   5.435  25.717  1.00  0.00           C  
ATOM    852  CG1 ILE A  58      16.972   4.833  24.302  1.00  0.00           C  
ATOM    853  CG2 ILE A  58      18.047   5.081  26.564  1.00  0.00           C  
ATOM    854  CD1 ILE A  58      17.827   5.685  23.365  1.00  0.00           C  
ATOM    855  HB  ILE A  58      16.804   6.518  25.617  1.00  0.00           H  
ATOM    856 HG12 ILE A  58      17.403   3.835  24.370  1.00  0.00           H  
ATOM    857 HG13 ILE A  58      16.002   4.700  23.824  1.00  0.00           H  
ATOM    858 HG21 ILE A  58      18.970   5.341  26.049  1.00  0.00           H  
ATOM    859 HG22 ILE A  58      18.069   5.617  27.513  1.00  0.00           H  
ATOM    860 HG23 ILE A  58      18.080   4.012  26.777  1.00  0.00           H  
ATOM    861 HD11 ILE A  58      18.054   5.135  22.452  1.00  0.00           H  
ATOM    862 HD12 ILE A  58      17.303   6.598  23.079  1.00  0.00           H  
ATOM    863 HD13 ILE A  58      18.774   5.967  23.820  1.00  0.00           H  
ATOM    864  H   ILE A  58      14.358   6.875  26.052  1.00 15.14           H  
ATOM    865  HA  ILE A  58      15.212   4.018  26.109  1.00 14.33           H  
ATOM    866  N   THR A  59      15.424   4.104  28.581  1.00 14.68           N  
ATOM    867  CA  THR A  59      15.333   4.042  30.039  1.00 15.28           C  
ATOM    868  C   THR A  59      16.617   4.552  30.728  1.00 14.68           C  
ATOM    869  O   THR A  59      16.509   5.269  31.726  1.00 15.12           O  
ATOM    870  CB  THR A  59      15.048   2.595  30.539  1.00 14.86           C  
ATOM    871  OG1 THR A  59      16.068   1.674  30.182  1.00 14.67           O  
ATOM    872  CG2 THR A  59      13.695   2.044  30.058  1.00 16.22           C  
ATOM    873  H   THR A  59      15.503   3.187  28.102  1.00 14.68           H  
ATOM    874  HA  THR A  59      14.505   4.682  30.349  1.00 15.28           H  
ATOM    875  HB  THR A  59      15.032   2.604  31.629  1.00 14.86           H  
ATOM    876  HG1 THR A  59      15.951   1.453  29.231  1.00 14.67           H  
ATOM    877 HG21 THR A  59      13.520   1.032  30.417  1.00 16.22           H  
ATOM    878 HG22 THR A  59      12.876   2.666  30.420  1.00 16.22           H  
ATOM    879 HG23 THR A  59      13.629   2.018  28.970  1.00 16.22           H  
ATOM    880  N   HIS A  60      17.793   4.202  30.186  1.00 15.14           N  
ATOM    881  CA  HIS A  60      19.105   4.562  30.708  1.00 17.62           C  
ATOM    882  C   HIS A  60      20.205   4.300  29.667  1.00 18.56           C  
ATOM    883  O   HIS A  60      19.974   3.640  28.654  1.00 20.52           O  
ATOM    884  CB  HIS A  60      19.402   3.874  32.059  1.00 18.06           C  
ATOM    885  CG  HIS A  60      19.588   2.377  32.095  1.00 20.97           C  
ATOM    886  ND1 HIS A  60      18.622   1.470  31.721  1.00 23.16           N  
ATOM    887  CD2 HIS A  60      20.645   1.616  32.537  1.00 23.43           C  
ATOM    888  CE1 HIS A  60      19.100   0.259  31.974  1.00 20.06           C  
ATOM    889  NE2 HIS A  60      20.355   0.246  32.442  1.00 26.49           N  
ATOM    890  H   HIS A  60      17.809   3.606  29.366  1.00 15.14           H  
ATOM    891  HA  HIS A  60      19.082   5.639  30.882  1.00 17.62           H  
ATOM    892  HB3 HIS A  60      18.654   4.144  32.803  1.00 18.06           H  
ATOM    893  HB2 HIS A  60      20.338   4.286  32.421  1.00 18.06           H  
ATOM    894  HD1 HIS A  60      17.717   1.647  31.270  1.00 23.16           H  
ATOM    895  HD2 HIS A  60      21.564   1.977  32.972  1.00 23.43           H  
ATOM    896  HE1 HIS A  60      18.500  -0.615  31.793  1.00 20.06           H  
ATOM    897  N   PHE A  61      21.388   4.868  29.926  1.00 18.09           N  
ATOM    898  CA  PHE A  61      22.499   4.992  28.984  1.00 19.30           C  
ATOM    899  C   PHE A  61      23.417   3.761  28.901  1.00 20.43           C  
ATOM    900  O   PHE A  61      24.391   3.812  28.147  1.00 21.04           O  
ATOM    901  CB  PHE A  61      23.292   6.280  29.311  1.00  0.00           C  
ATOM    902  CG  PHE A  61      23.815   6.384  30.736  1.00  0.00           C  
ATOM    903  CD1 PHE A  61      25.037   5.774  31.087  1.00  0.00           C  
ATOM    904  CD2 PHE A  61      23.028   6.970  31.751  1.00  0.00           C  
ATOM    905  CE1 PHE A  61      25.489   5.829  32.397  1.00  0.00           C  
ATOM    906  CE2 PHE A  61      23.499   7.011  33.056  1.00  0.00           C  
ATOM    907  CZ  PHE A  61      24.725   6.447  33.377  1.00  0.00           C  
ATOM    908  HB2 PHE A  61      24.150   6.358  28.641  1.00  0.00           H  
ATOM    909  HB3 PHE A  61      22.695   7.161  29.084  1.00  0.00           H  
ATOM    910  HD1 PHE A  61      25.637   5.285  30.334  1.00  0.00           H  
ATOM    911  HD2 PHE A  61      22.068   7.411  31.529  1.00  0.00           H  
ATOM    912  HE1 PHE A  61      26.442   5.400  32.659  1.00  0.00           H  
ATOM    913  HE2 PHE A  61      22.910   7.491  33.826  1.00  0.00           H  
ATOM    914  HZ  PHE A  61      25.091   6.490  34.393  1.00  0.00           H  
ATOM    915  H   PHE A  61      21.536   5.340  30.807  1.00 18.09           H  
ATOM    916  HA  PHE A  61      22.082   5.119  27.983  1.00 19.30           H  
ATOM    917  N   HIS A  62      23.125   2.689  29.656  1.00 20.16           N  
ATOM    918  CA  HIS A  62      23.881   1.432  29.606  1.00 21.48           C  
ATOM    919  C   HIS A  62      23.874   0.828  28.192  1.00 21.53           C  
ATOM    920  O   HIS A  62      22.886   0.951  27.462  1.00 20.11           O  
ATOM    921  CB  HIS A  62      23.352   0.411  30.634  1.00 24.90           C  
ATOM    922  CG  HIS A  62      23.654   0.710  32.084  1.00 26.36           C  
ATOM    923  ND1 HIS A  62      23.523  -0.243  33.088  1.00 26.56           N  
ATOM    924  CD2 HIS A  62      24.114   1.848  32.708  1.00 23.64           C  
ATOM    925  CE1 HIS A  62      23.950   0.327  34.220  1.00 28.05           C  
ATOM    926  NE2 HIS A  62      24.321   1.586  34.060  1.00 25.68           N  
ATOM    927  H   HIS A  62      22.283   2.696  30.211  1.00 20.16           H  
ATOM    928  HA  HIS A  62      24.917   1.663  29.858  1.00 21.48           H  
ATOM    929  HB3 HIS A  62      23.769  -0.574  30.418  1.00 24.90           H  
ATOM    930  HB2 HIS A  62      22.275   0.319  30.518  1.00 24.90           H  
ATOM    931  HD1 HIS A  62      23.851  -1.228  32.925  1.00 26.56           H  
ATOM    932  HD2 HIS A  62      24.343   2.819  32.288  1.00 23.64           H  
ATOM    933  HE1 HIS A  62      24.076  -0.213  35.150  1.00 28.05           H  
ATOM    934  N   LEU A  63      24.997   0.216  27.808  1.00 20.13           N  
ATOM    935  CA  LEU A  63      25.258  -0.226  26.439  1.00 20.27           C  
ATOM    936  C   LEU A  63      24.267  -1.310  25.957  1.00 20.11           C  
ATOM    937  O   LEU A  63      23.888  -1.302  24.782  1.00 18.66           O  
ATOM    938  CB  LEU A  63      26.747  -0.641  26.338  1.00 21.42           C  
ATOM    939  CG  LEU A  63      27.401  -0.445  24.953  1.00 25.50           C  
ATOM    940  CD1 LEU A  63      27.531   1.045  24.561  1.00 21.98           C  
ATOM    941  CD2 LEU A  63      28.760  -1.172  24.868  1.00 24.55           C  
ATOM    942  H   LEU A  63      25.761   0.129  28.461  1.00 20.13           H  
ATOM    943  HA  LEU A  63      25.090   0.647  25.806  1.00 20.27           H  
ATOM    944  HB3 LEU A  63      26.832  -1.687  26.640  1.00 21.42           H  
ATOM    945  HB2 LEU A  63      27.343  -0.080  27.059  1.00 21.42           H  
ATOM    946  HG  LEU A  63      26.736  -0.915  24.230  1.00 25.50           H  
ATOM    947 HD11 LEU A  63      27.197   1.207  23.537  1.00 21.98           H  
ATOM    948 HD12 LEU A  63      26.946   1.702  25.204  1.00 21.98           H  
ATOM    949 HD13 LEU A  63      28.557   1.407  24.618  1.00 21.98           H  
ATOM    950 HD21 LEU A  63      29.580  -0.518  24.572  1.00 24.55           H  
ATOM    951 HD22 LEU A  63      29.047  -1.621  25.819  1.00 24.55           H  
ATOM    952 HD23 LEU A  63      28.721  -1.980  24.137  1.00 24.55           H  
ATOM    953  N   ASP A  64      23.757  -2.133  26.890  1.00 17.92           N  
ATOM    954  CA  ASP A  64      22.693  -3.107  26.636  1.00 19.51           C  
ATOM    955  C   ASP A  64      21.319  -2.455  26.368  1.00 19.85           C  
ATOM    956  O   ASP A  64      20.427  -3.196  25.973  1.00 18.74           O  
ATOM    957  CB  ASP A  64      22.549  -4.235  27.699  1.00 22.31           C  
ATOM    958  CG  ASP A  64      22.223  -3.828  29.140  1.00 25.45           C  
ATOM    959  OD1 ASP A  64      22.861  -2.869  29.630  1.00 27.59           O  
ATOM    960  OD2 ASP A  64      21.483  -4.590  29.775  1.00 29.07           O1-
ATOM    961  H   ASP A  64      24.001  -2.030  27.870  1.00 17.92           H  
ATOM    962  HA  ASP A  64      22.963  -3.613  25.708  1.00 19.51           H  
ATOM    963  HB3 ASP A  64      23.457  -4.834  27.726  1.00 22.31           H  
ATOM    964  HB2 ASP A  64      21.762  -4.917  27.374  1.00 22.31           H  
ATOM    965  N   HIS A  65      21.169  -1.128  26.528  1.00 18.33           N  
ATOM    966  CA  HIS A  65      19.928  -0.362  26.313  1.00 18.19           C  
ATOM    967  C   HIS A  65      20.080   0.769  25.293  1.00 17.12           C  
ATOM    968  O   HIS A  65      19.065   1.285  24.830  1.00 16.30           O  
ATOM    969  CB  HIS A  65      19.465   0.277  27.634  1.00 19.06           C  
ATOM    970  CG  HIS A  65      19.192  -0.752  28.675  1.00 20.52           C  
ATOM    971  ND1 HIS A  65      17.942  -1.273  28.927  1.00 24.04           N  
ATOM    972  CD2 HIS A  65      20.053  -1.407  29.508  1.00 22.50           C  
ATOM    973  CE1 HIS A  65      18.092  -2.253  29.809  1.00 23.23           C  
ATOM    974  NE2 HIS A  65      19.364  -2.391  30.214  1.00 22.32           N  
ATOM    975  H   HIS A  65      21.938  -0.597  26.925  1.00 18.33           H  
ATOM    976  HA  HIS A  65      19.136  -1.023  25.953  1.00 18.19           H  
ATOM    977  HB3 HIS A  65      18.563   0.872  27.485  1.00 19.06           H  
ATOM    978  HB2 HIS A  65      20.219   0.965  28.018  1.00 19.06           H  
ATOM    979  HD1 HIS A  65      17.038  -0.940  28.503  1.00 24.04           H  
ATOM    980  HD2 HIS A  65      21.115  -1.261  29.595  1.00 22.50           H  
ATOM    981  HE1 HIS A  65      17.268  -2.846  30.185  1.00 23.23           H  
ATOM    982  N   CYS A  66      21.314   1.171  24.972  1.00 17.20           N  
ATOM    983  CA  CYS A  66      21.560   2.403  24.226  1.00 18.10           C  
ATOM    984  C   CYS A  66      22.646   2.228  23.144  1.00 17.35           C  
ATOM    985  O   CYS A  66      22.817   3.105  22.299  1.00 17.83           O  
ATOM    986  CB  CYS A  66      21.873   3.536  25.230  1.00  0.00           C  
ATOM    987  SG  CYS A  66      21.500   5.172  24.548  1.00  0.00           S  
ATOM    988  HB2 CYS A  66      21.262   3.429  26.128  1.00  0.00           H  
ATOM    989  HB3 CYS A  66      22.913   3.498  25.556  1.00  0.00           H  
ATOM    990  HG  CYS A  66      21.830   5.865  25.641  1.00  0.00           H  
ATOM    991  H   CYS A  66      22.092   0.793  25.497  1.00 17.20           H  
ATOM    992  HA  CYS A  66      20.662   2.684  23.671  1.00 18.10           H  
ATOM    993  N   GLY A  67      23.369   1.098  23.147  1.00 16.57           N  
ATOM    994  CA  GLY A  67      24.545   0.898  22.302  1.00 18.43           C  
ATOM    995  C   GLY A  67      24.226   0.676  20.816  1.00 21.54           C  
ATOM    996  O   GLY A  67      25.148   0.745  20.004  1.00 22.16           O  
ATOM    997  H   GLY A  67      23.174   0.368  23.820  1.00 16.57           H  
ATOM    998  HA3 GLY A  67      25.096   0.036  22.674  1.00 18.43           H  
ATOM    999  HA2 GLY A  67      25.210   1.758  22.394  1.00 18.43           H  
ATOM   1000  N   ALA A  68      22.968   0.405  20.437  1.00 21.47           N  
ATOM   1001  CA  ALA A  68      22.561   0.234  19.040  1.00 21.43           C  
ATOM   1002  C   ALA A  68      21.846   1.475  18.486  1.00 21.04           C  
ATOM   1003  O   ALA A  68      21.507   1.475  17.305  1.00 21.57           O  
ATOM   1004  CB  ALA A  68      21.684  -1.016  18.889  1.00  0.00           C  
ATOM   1005  HB1 ALA A  68      21.388  -1.165  17.850  1.00  0.00           H  
ATOM   1006  HB2 ALA A  68      22.220  -1.912  19.198  1.00  0.00           H  
ATOM   1007  HB3 ALA A  68      20.769  -0.942  19.475  1.00  0.00           H  
ATOM   1008  H   ALA A  68      22.214   0.413  21.119  1.00 21.47           H  
ATOM   1009  HA  ALA A  68      23.433   0.079  18.403  1.00 21.43           H  
ATOM   1010  N   LEU A  69      21.655   2.525  19.295  1.00 18.61           N  
ATOM   1011  CA  LEU A  69      20.997   3.764  18.871  1.00 19.64           C  
ATOM   1012  C   LEU A  69      21.636   4.477  17.646  1.00 20.04           C  
ATOM   1013  O   LEU A  69      20.884   4.922  16.775  1.00 20.82           O  
ATOM   1014  CB  LEU A  69      20.782   4.686  20.091  1.00 18.73           C  
ATOM   1015  CG  LEU A  69      19.991   5.983  19.821  1.00 19.33           C  
ATOM   1016  CD1 LEU A  69      18.549   5.709  19.336  1.00 19.24           C  
ATOM   1017  CD2 LEU A  69      20.040   6.893  21.059  1.00 20.62           C  
ATOM   1018  H   LEU A  69      21.976   2.482  20.255  1.00 18.61           H  
ATOM   1019  HA  LEU A  69      20.006   3.453  18.539  1.00 19.64           H  
ATOM   1020  HB3 LEU A  69      21.754   4.961  20.501  1.00 18.73           H  
ATOM   1021  HB2 LEU A  69      20.282   4.129  20.884  1.00 18.73           H  
ATOM   1022  HG  LEU A  69      20.499   6.538  19.033  1.00 19.33           H  
ATOM   1023 HD11 LEU A  69      17.803   6.309  19.857  1.00 19.24           H  
ATOM   1024 HD12 LEU A  69      18.451   5.938  18.274  1.00 19.24           H  
ATOM   1025 HD13 LEU A  69      18.259   4.667  19.469  1.00 19.24           H  
ATOM   1026 HD21 LEU A  69      19.052   7.131  21.442  1.00 20.62           H  
ATOM   1027 HD22 LEU A  69      20.597   6.446  21.884  1.00 20.62           H  
ATOM   1028 HD23 LEU A  69      20.537   7.834  20.825  1.00 20.62           H  
ATOM   1029  N   PRO A  70      22.982   4.492  17.500  1.00 21.12           N  
ATOM   1030  CA  PRO A  70      23.608   4.915  16.234  1.00 22.86           C  
ATOM   1031  C   PRO A  70      23.270   4.004  15.034  1.00 23.87           C  
ATOM   1032  O   PRO A  70      22.989   4.514  13.953  1.00 24.51           O  
ATOM   1033  CB  PRO A  70      25.109   4.947  16.558  1.00 23.01           C  
ATOM   1034  CG  PRO A  70      25.195   5.048  18.071  1.00 22.28           C  
ATOM   1035  CD  PRO A  70      23.990   4.249  18.532  1.00 22.31           C  
ATOM   1036  HA  PRO A  70      23.276   5.931  16.015  1.00 22.86           H  
ATOM   1037  HB3 PRO A  70      25.630   5.761  16.053  1.00 23.01           H  
ATOM   1038  HB2 PRO A  70      25.577   4.016  16.256  1.00 23.01           H  
ATOM   1039  HG3 PRO A  70      25.086   6.091  18.373  1.00 22.28           H  
ATOM   1040  HG2 PRO A  70      26.130   4.669  18.483  1.00 22.28           H  
ATOM   1041  HD2 PRO A  70      24.233   3.186  18.560  1.00 22.31           H  
ATOM   1042  HD3 PRO A  70      23.682   4.557  19.530  1.00 22.31           H  
ATOM   1043  N   TYR A  71      23.256   2.678  15.235  1.00 23.46           N  
ATOM   1044  CA  TYR A  71      22.903   1.687  14.207  1.00 22.81           C  
ATOM   1045  C   TYR A  71      21.427   1.799  13.764  1.00 23.07           C  
ATOM   1046  O   TYR A  71      21.111   1.580  12.596  1.00 21.98           O  
ATOM   1047  CB  TYR A  71      23.306   0.273  14.692  1.00  0.00           C  
ATOM   1048  CG  TYR A  71      22.961  -0.893  13.777  1.00  0.00           C  
ATOM   1049  CD1 TYR A  71      23.267  -0.846  12.398  1.00  0.00           C  
ATOM   1050  CD2 TYR A  71      22.326  -2.034  14.308  1.00  0.00           C  
ATOM   1051  CE1 TYR A  71      22.895  -1.910  11.554  1.00  0.00           C  
ATOM   1052  CE2 TYR A  71      21.973  -3.106  13.468  1.00  0.00           C  
ATOM   1053  CZ  TYR A  71      22.251  -3.042  12.089  1.00  0.00           C  
ATOM   1054  OH  TYR A  71      21.905  -4.078  11.276  1.00  0.00           O  
ATOM   1055  HB2 TYR A  71      24.379   0.235  14.874  1.00  0.00           H  
ATOM   1056  HB3 TYR A  71      22.839   0.081  15.657  1.00  0.00           H  
ATOM   1057  HD1 TYR A  71      23.774   0.009  11.975  1.00  0.00           H  
ATOM   1058  HD2 TYR A  71      22.092  -2.096  15.361  1.00  0.00           H  
ATOM   1059  HE1 TYR A  71      23.119  -1.860  10.498  1.00  0.00           H  
ATOM   1060  HE2 TYR A  71      21.483  -3.971  13.891  1.00  0.00           H  
ATOM   1061  HH  TYR A  71      21.736  -4.888  11.792  1.00  0.00           H  
ATOM   1062  H   TYR A  71      23.417   2.315  16.162  1.00 23.46           H  
ATOM   1063  HA  TYR A  71      23.511   1.914  13.331  1.00 22.81           H  
ATOM   1064  N   PHE A  72      20.564   2.231  14.688  1.00 20.78           N  
ATOM   1065  CA  PHE A  72      19.168   2.595  14.451  1.00 22.25           C  
ATOM   1066  C   PHE A  72      19.076   3.747  13.427  1.00 23.16           C  
ATOM   1067  O   PHE A  72      18.356   3.632  12.436  1.00 22.54           O  
ATOM   1068  CB  PHE A  72      18.559   2.986  15.813  1.00  0.00           C  
ATOM   1069  CG  PHE A  72      17.074   2.770  15.957  1.00  0.00           C  
ATOM   1070  CD1 PHE A  72      16.568   1.457  16.011  1.00  0.00           C  
ATOM   1071  CD2 PHE A  72      16.182   3.861  15.969  1.00  0.00           C  
ATOM   1072  CE1 PHE A  72      15.208   1.247  16.138  1.00  0.00           C  
ATOM   1073  CE2 PHE A  72      14.821   3.628  16.090  1.00  0.00           C  
ATOM   1074  CZ  PHE A  72      14.340   2.327  16.192  1.00  0.00           C  
ATOM   1075  HB2 PHE A  72      19.035   2.409  16.603  1.00  0.00           H  
ATOM   1076  HB3 PHE A  72      18.757   4.030  16.046  1.00  0.00           H  
ATOM   1077  HD1 PHE A  72      17.235   0.610  15.970  1.00  0.00           H  
ATOM   1078  HD2 PHE A  72      16.544   4.877  15.887  1.00  0.00           H  
ATOM   1079  HE1 PHE A  72      14.829   0.237  16.189  1.00  0.00           H  
ATOM   1080  HE2 PHE A  72      14.141   4.467  16.090  1.00  0.00           H  
ATOM   1081  HZ  PHE A  72      13.283   2.142  16.297  1.00  0.00           H  
ATOM   1082  H   PHE A  72      20.894   2.304  15.645  1.00 20.78           H  
ATOM   1083  HA  PHE A  72      18.659   1.716  14.054  1.00 22.25           H  
ATOM   1084  N   CYS A  73      19.876   4.803  13.639  1.00 22.26           N  
ATOM   1085  CA  CYS A  73      19.988   5.960  12.748  1.00 23.64           C  
ATOM   1086  C   CYS A  73      20.661   5.605  11.399  1.00 25.42           C  
ATOM   1087  O   CYS A  73      20.328   6.210  10.382  1.00 26.39           O  
ATOM   1088  CB  CYS A  73      20.695   7.129  13.467  1.00  0.00           C  
ATOM   1089  SG  CYS A  73      20.357   8.745  12.700  1.00  0.00           S  
ATOM   1090  HB2 CYS A  73      20.331   7.186  14.491  1.00  0.00           H  
ATOM   1091  HB3 CYS A  73      21.773   6.968  13.522  1.00  0.00           H  
ATOM   1092  HG  CYS A  73      21.492   9.350  13.094  1.00  0.00           H  
ATOM   1093  H   CYS A  73      20.471   4.803  14.458  1.00 22.26           H  
ATOM   1094  HA  CYS A  73      18.967   6.277  12.525  1.00 23.64           H  
ATOM   1095  N   ASN A  74      21.561   4.605  11.399  1.00 24.56           N  
ATOM   1096  CA  ASN A  74      22.231   4.063  10.207  1.00 28.21           C  
ATOM   1097  C   ASN A  74      21.241   3.462   9.191  1.00 29.00           C  
ATOM   1098  O   ASN A  74      21.518   3.515   7.990  1.00 30.67           O  
ATOM   1099  CB  ASN A  74      23.302   3.008  10.598  1.00  0.00           C  
ATOM   1100  CG  ASN A  74      24.429   2.740   9.584  1.00  0.00           C  
ATOM   1101  OD1 ASN A  74      25.563   2.492   9.980  1.00  0.00           O  
ATOM   1102  ND2 ASN A  74      24.170   2.738   8.280  1.00  0.00           N  
ATOM   1103  HB2 ASN A  74      23.805   3.356  11.501  1.00  0.00           H  
ATOM   1104  HB3 ASN A  74      22.841   2.055  10.851  1.00  0.00           H  
ATOM   1105 HD22 ASN A  74      24.900   2.545   7.611  1.00  0.00           H  
ATOM   1106 HD21 ASN A  74      23.238   2.959   7.932  1.00  0.00           H  
ATOM   1107  H   ASN A  74      21.826   4.204  12.292  1.00 24.56           H  
ATOM   1108  HA  ASN A  74      22.715   4.874   9.664  1.00 28.21           H  
ATOM   1109  N   GLN A  75      20.105   2.916   9.653  1.00 27.49           N  
ATOM   1110  CA  GLN A  75      19.011   2.524   8.768  1.00 27.60           C  
ATOM   1111  C   GLN A  75      18.335   3.809   8.247  1.00 26.35           C  
ATOM   1112  O   GLN A  75      17.840   4.612   9.038  1.00 27.84           O  
ATOM   1113  CB  GLN A  75      18.054   1.551   9.491  1.00  0.00           C  
ATOM   1114  CG  GLN A  75      16.947   0.937   8.600  1.00  0.00           C  
ATOM   1115  CD  GLN A  75      17.468   0.196   7.367  1.00  0.00           C  
ATOM   1116  OE1 GLN A  75      18.479  -0.498   7.425  1.00  0.00           O  
ATOM   1117  NE2 GLN A  75      16.778   0.317   6.241  1.00  0.00           N  
ATOM   1118  HB2 GLN A  75      18.638   0.736   9.920  1.00  0.00           H  
ATOM   1119  HB3 GLN A  75      17.594   2.059  10.338  1.00  0.00           H  
ATOM   1120  HG2 GLN A  75      16.365   0.223   9.183  1.00  0.00           H  
ATOM   1121  HG3 GLN A  75      16.253   1.718   8.286  1.00  0.00           H  
ATOM   1122 HE22 GLN A  75      17.076  -0.161   5.402  1.00  0.00           H  
ATOM   1123 HE21 GLN A  75      15.938   0.879   6.196  1.00  0.00           H  
ATOM   1124  H   GLN A  75      19.905   2.952  10.645  1.00 27.49           H  
ATOM   1125  HA  GLN A  75      19.460   1.992   7.928  1.00 27.60           H  
ATOM   1126  N   THR A  76      18.418   3.986   6.926  1.00 74.05           N  
ATOM   1127  CA  THR A  76      18.416   5.232   6.160  1.00 62.87           C  
ATOM   1128  C   THR A  76      17.349   6.310   6.475  1.00 59.18           C  
ATOM   1129  O   THR A  76      17.602   7.489   6.220  1.00 59.42           O  
ATOM   1130  CB  THR A  76      18.328   4.860   4.650  1.00  0.00           C  
ATOM   1131  OG1 THR A  76      19.208   3.771   4.377  1.00  0.00           O  
ATOM   1132  CG2 THR A  76      18.662   5.986   3.657  1.00  0.00           C  
ATOM   1133  HB  THR A  76      17.314   4.514   4.434  1.00  0.00           H  
ATOM   1134  HG1 THR A  76      20.118   4.103   4.406  1.00  0.00           H  
ATOM   1135 HG21 THR A  76      18.677   5.617   2.631  1.00  0.00           H  
ATOM   1136 HG22 THR A  76      17.919   6.784   3.690  1.00  0.00           H  
ATOM   1137 HG23 THR A  76      19.634   6.433   3.867  1.00  0.00           H  
ATOM   1138  H   THR A  76      18.780   3.227   6.362  1.00  0.00           H  
ATOM   1139  HA  THR A  76      19.384   5.700   6.350  1.00  0.00           H  
ATOM   1140  N   SER A  77      16.188   5.917   7.006  1.00 61.02           N  
ATOM   1141  CA  SER A  77      15.006   6.772   7.082  1.00 50.85           C  
ATOM   1142  C   SER A  77      14.281   6.754   8.442  1.00 46.91           C  
ATOM   1143  O   SER A  77      13.102   7.105   8.492  1.00 43.18           O  
ATOM   1144  CB  SER A  77      14.141   6.593   5.801  1.00  0.00           C  
ATOM   1145  OG  SER A  77      14.239   5.300   5.213  1.00  0.00           O  
ATOM   1146  HB2 SER A  77      13.091   6.822   5.987  1.00  0.00           H  
ATOM   1147  HB3 SER A  77      14.470   7.312   5.051  1.00  0.00           H  
ATOM   1148  HG  SER A  77      13.907   4.617   5.852  1.00  0.00           H  
ATOM   1149  H   SER A  77      16.039   4.939   7.213  1.00  0.00           H  
ATOM   1150  HA  SER A  77      15.330   7.814   7.057  1.00  0.00           H  
ATOM   1151  N   PHE A  78      15.010   6.494   9.542  1.00 23.82           N  
ATOM   1152  CA  PHE A  78      14.606   7.007  10.860  1.00 22.74           C  
ATOM   1153  C   PHE A  78      15.114   8.447  11.007  1.00 21.71           C  
ATOM   1154  O   PHE A  78      16.319   8.678  10.885  1.00 23.94           O  
ATOM   1155  CB  PHE A  78      15.088   6.129  12.031  1.00  0.00           C  
ATOM   1156  CG  PHE A  78      14.660   6.648  13.403  1.00  0.00           C  
ATOM   1157  CD1 PHE A  78      15.586   7.255  14.280  1.00  0.00           C  
ATOM   1158  CD2 PHE A  78      13.292   6.658  13.750  1.00  0.00           C  
ATOM   1159  CE1 PHE A  78      15.150   7.802  15.482  1.00  0.00           C  
ATOM   1160  CE2 PHE A  78      12.875   7.214  14.952  1.00  0.00           C  
ATOM   1161  CZ  PHE A  78      13.802   7.783  15.816  1.00  0.00           C  
ATOM   1162  HB2 PHE A  78      14.653   5.142  11.909  1.00  0.00           H  
ATOM   1163  HB3 PHE A  78      16.170   5.992  12.004  1.00  0.00           H  
ATOM   1164  HD1 PHE A  78      16.635   7.296  14.022  1.00  0.00           H  
ATOM   1165  HD2 PHE A  78      12.561   6.240  13.072  1.00  0.00           H  
ATOM   1166  HE1 PHE A  78      15.862   8.256  16.156  1.00  0.00           H  
ATOM   1167  HE2 PHE A  78      11.826   7.212  15.211  1.00  0.00           H  
ATOM   1168  HZ  PHE A  78      13.474   8.219  16.750  1.00  0.00           H  
ATOM   1169  HA  PHE A  78      13.515   7.013  10.918  1.00 22.74           H  
ATOM   1170  H   PHE A  78      15.986   6.242   9.440  1.00  0.00           H  
ATOM   1171  N   LYS A  79      14.187   9.383  11.236  1.00 21.80           N  
ATOM   1172  CA  LYS A  79      14.462  10.812  11.400  1.00 23.74           C  
ATOM   1173  C   LYS A  79      13.611  11.390  12.554  1.00 25.37           C  
ATOM   1174  O   LYS A  79      13.348  12.593  12.576  1.00 25.07           O  
ATOM   1175  CB  LYS A  79      14.214  11.552  10.058  1.00  0.00           C  
ATOM   1176  CG  LYS A  79      15.029  11.009   8.865  1.00  0.00           C  
ATOM   1177  CD  LYS A  79      14.824  11.805   7.568  1.00  0.00           C  
ATOM   1178  CE  LYS A  79      15.568  11.173   6.375  1.00  0.00           C  
ATOM   1179  NZ  LYS A  79      15.371  11.931   5.127  1.00  0.00           N1+
ATOM   1180  HB2 LYS A  79      13.152  11.509   9.812  1.00  0.00           H  
ATOM   1181  HB3 LYS A  79      14.450  12.609  10.188  1.00  0.00           H  
ATOM   1182  HG2 LYS A  79      16.088  10.994   9.127  1.00  0.00           H  
ATOM   1183  HG3 LYS A  79      14.748   9.974   8.672  1.00  0.00           H  
ATOM   1184  HD2 LYS A  79      13.757  11.869   7.349  1.00  0.00           H  
ATOM   1185  HD3 LYS A  79      15.168  12.829   7.719  1.00  0.00           H  
ATOM   1186  HE2 LYS A  79      16.637  11.115   6.587  1.00  0.00           H  
ATOM   1187  HE3 LYS A  79      15.224  10.150   6.217  1.00  0.00           H  
ATOM   1188  HZ1 LYS A  79      15.871  11.491   4.375  1.00  0.00           H  
ATOM   1189  HZ2 LYS A  79      14.399  11.968   4.875  1.00  0.00           H  
ATOM   1190  HZ3 LYS A  79      15.716  12.870   5.220  1.00  0.00           H  
ATOM   1191  H   LYS A  79      13.216   9.114  11.307  1.00 21.80           H  
ATOM   1192  HA  LYS A  79      15.503  10.956  11.694  1.00 23.74           H  
ATOM   1193  N   GLY A  80      13.155  10.526  13.471  1.00 24.78           N  
ATOM   1194  CA  GLY A  80      12.263  10.879  14.576  1.00 23.40           C  
ATOM   1195  C   GLY A  80      13.038  11.504  15.745  1.00 21.93           C  
ATOM   1196  O   GLY A  80      14.269  11.558  15.748  1.00 20.89           O  
ATOM   1197  H   GLY A  80      13.494   9.573  13.454  1.00 24.78           H  
ATOM   1198  HA3 GLY A  80      11.768   9.973  14.926  1.00 23.40           H  
ATOM   1199  HA2 GLY A  80      11.481  11.561  14.237  1.00 23.40           H  
ATOM   1200  N   ARG A  81      12.300  11.965  16.762  1.00 20.05           N  
ATOM   1201  CA  ARG A  81      12.864  12.394  18.044  1.00 19.95           C  
ATOM   1202  C   ARG A  81      13.259  11.164  18.878  1.00 20.15           C  
ATOM   1203  O   ARG A  81      12.571  10.140  18.820  1.00 18.98           O  
ATOM   1204  CB  ARG A  81      11.842  13.250  18.826  1.00  0.00           C  
ATOM   1205  CG  ARG A  81      11.389  14.526  18.097  1.00  0.00           C  
ATOM   1206  CD  ARG A  81      10.302  15.287  18.872  1.00  0.00           C  
ATOM   1207  NE  ARG A  81      10.022  16.604  18.280  1.00  0.00           N  
ATOM   1208  CZ  ARG A  81       8.955  17.380  18.521  1.00  0.00           C  
ATOM   1209  NH1 ARG A  81       7.999  16.991  19.367  1.00  0.00           N  
ATOM   1210  NH2 ARG A  81       8.851  18.557  17.906  1.00  0.00           N1+
ATOM   1211  HB2 ARG A  81      10.971  12.645  19.083  1.00  0.00           H  
ATOM   1212  HB3 ARG A  81      12.288  13.539  19.780  1.00  0.00           H  
ATOM   1213  HG2 ARG A  81      12.228  15.171  17.835  1.00  0.00           H  
ATOM   1214  HG3 ARG A  81      10.942  14.207  17.154  1.00  0.00           H  
ATOM   1215  HD2 ARG A  81       9.375  14.729  18.729  1.00  0.00           H  
ATOM   1216  HD3 ARG A  81      10.477  15.316  19.948  1.00  0.00           H  
ATOM   1217  HE  ARG A  81      10.757  16.963  17.682  1.00  0.00           H  
ATOM   1218 HH12 ARG A  81       7.188  17.560  19.562  1.00  0.00           H  
ATOM   1219 HH11 ARG A  81       8.048  16.111  19.854  1.00  0.00           H  
ATOM   1220 HH22 ARG A  81       8.068  19.178  18.056  1.00  0.00           H  
ATOM   1221 HH21 ARG A  81       9.547  18.892  17.255  1.00  0.00           H  
ATOM   1222  H   ARG A  81      11.300  11.836  16.736  1.00 20.05           H  
ATOM   1223  HA  ARG A  81      13.754  12.999  17.857  1.00 19.95           H  
ATOM   1224  N   ILE A  82      14.324  11.305  19.667  1.00 20.79           N  
ATOM   1225  CA  ILE A  82      14.703  10.327  20.676  1.00 19.91           C  
ATOM   1226  C   ILE A  82      14.589  11.026  22.048  1.00 21.63           C  
ATOM   1227  O   ILE A  82      15.046  12.161  22.207  1.00 20.29           O  
ATOM   1228  CB  ILE A  82      16.122   9.728  20.411  1.00  0.00           C  
ATOM   1229  CG1 ILE A  82      17.324  10.671  20.643  1.00  0.00           C  
ATOM   1230  CG2 ILE A  82      16.199   9.111  18.996  1.00  0.00           C  
ATOM   1231  CD1 ILE A  82      18.676   9.961  20.720  1.00  0.00           C  
ATOM   1232  HB  ILE A  82      16.225   8.903  21.118  1.00  0.00           H  
ATOM   1233 HG12 ILE A  82      17.354  11.440  19.873  1.00  0.00           H  
ATOM   1234 HG13 ILE A  82      17.218  11.186  21.589  1.00  0.00           H  
ATOM   1235 HG21 ILE A  82      17.068   8.465  18.880  1.00  0.00           H  
ATOM   1236 HG22 ILE A  82      15.322   8.508  18.767  1.00  0.00           H  
ATOM   1237 HG23 ILE A  82      16.259   9.884  18.229  1.00  0.00           H  
ATOM   1238 HD11 ILE A  82      19.483  10.675  20.871  1.00  0.00           H  
ATOM   1239 HD12 ILE A  82      18.693   9.288  21.573  1.00  0.00           H  
ATOM   1240 HD13 ILE A  82      18.903   9.397  19.816  1.00  0.00           H  
ATOM   1241  H   ILE A  82      14.830  12.186  19.705  1.00 20.79           H  
ATOM   1242  HA  ILE A  82      14.003   9.491  20.678  1.00 19.91           H  
ATOM   1243  N   PHE A  83      13.914  10.371  22.994  1.00 18.53           N  
ATOM   1244  CA  PHE A  83      13.614  10.911  24.316  1.00 19.18           C  
ATOM   1245  C   PHE A  83      14.364  10.125  25.400  1.00 17.38           C  
ATOM   1246  O   PHE A  83      14.529   8.909  25.290  1.00 15.93           O  
ATOM   1247  CB  PHE A  83      12.098  10.831  24.574  1.00  0.00           C  
ATOM   1248  CG  PHE A  83      11.205  11.672  23.674  1.00  0.00           C  
ATOM   1249  CD1 PHE A  83      10.260  11.057  22.825  1.00  0.00           C  
ATOM   1250  CD2 PHE A  83      11.298  13.079  23.689  1.00  0.00           C  
ATOM   1251  CE1 PHE A  83       9.414  11.840  22.051  1.00  0.00           C  
ATOM   1252  CE2 PHE A  83      10.445  13.842  22.902  1.00  0.00           C  
ATOM   1253  CZ  PHE A  83       9.502  13.225  22.091  1.00  0.00           C  
ATOM   1254  HB2 PHE A  83      11.790   9.791  24.520  1.00  0.00           H  
ATOM   1255  HB3 PHE A  83      11.892  11.138  25.599  1.00  0.00           H  
ATOM   1256  HD1 PHE A  83      10.176   9.980  22.783  1.00  0.00           H  
ATOM   1257  HD2 PHE A  83      12.023  13.570  24.322  1.00  0.00           H  
ATOM   1258  HE1 PHE A  83       8.676  11.367  21.422  1.00  0.00           H  
ATOM   1259  HE2 PHE A  83      10.510  14.921  22.927  1.00  0.00           H  
ATOM   1260  HZ  PHE A  83       8.833  13.823  21.490  1.00  0.00           H  
ATOM   1261  H   PHE A  83      13.480   9.475  22.777  1.00 18.53           H  
ATOM   1262  HA  PHE A  83      13.913  11.954  24.381  1.00 19.18           H  
ATOM   1263  N   MET A  84      14.754  10.831  26.460  1.00 18.46           N  
ATOM   1264  CA  MET A  84      15.350  10.323  27.694  1.00 16.08           C  
ATOM   1265  C   MET A  84      15.480  11.529  28.641  1.00 16.87           C  
ATOM   1266  O   MET A  84      15.204  12.661  28.231  1.00 16.92           O  
ATOM   1267  CB  MET A  84      16.708   9.622  27.428  1.00  0.00           C  
ATOM   1268  CG  MET A  84      17.770  10.505  26.751  1.00  0.00           C  
ATOM   1269  SD  MET A  84      19.308   9.647  26.318  1.00  0.00           S  
ATOM   1270  CE  MET A  84      18.825   8.801  24.795  1.00  0.00           C  
ATOM   1271  HB2 MET A  84      17.101   9.250  28.373  1.00  0.00           H  
ATOM   1272  HB3 MET A  84      16.551   8.723  26.834  1.00  0.00           H  
ATOM   1273  HG2 MET A  84      17.356  10.945  25.848  1.00  0.00           H  
ATOM   1274  HG3 MET A  84      18.034  11.338  27.400  1.00  0.00           H  
ATOM   1275  HE1 MET A  84      19.617   8.124  24.473  1.00  0.00           H  
ATOM   1276  HE2 MET A  84      17.913   8.230  24.941  1.00  0.00           H  
ATOM   1277  HE3 MET A  84      18.643   9.513  23.992  1.00  0.00           H  
ATOM   1278  H   MET A  84      14.611  11.837  26.482  1.00 18.46           H  
ATOM   1279  HA  MET A  84      14.656   9.610  28.143  1.00 16.08           H  
ATOM   1280  N   THR A  85      15.907  11.294  29.884  1.00 16.55           N  
ATOM   1281  CA  THR A  85      16.226  12.365  30.825  1.00 16.15           C  
ATOM   1282  C   THR A  85      17.501  13.119  30.373  1.00 14.93           C  
ATOM   1283  O   THR A  85      18.363  12.552  29.691  1.00 16.90           O  
ATOM   1284  CB  THR A  85      16.447  11.774  32.244  1.00 15.55           C  
ATOM   1285  OG1 THR A  85      17.449  10.767  32.249  1.00 13.85           O  
ATOM   1286  CG2 THR A  85      15.175  11.151  32.839  1.00 14.24           C  
ATOM   1287  H   THR A  85      16.160  10.367  30.190  1.00 16.55           H  
ATOM   1288  HA  THR A  85      15.399  13.076  30.858  1.00 16.15           H  
ATOM   1289  HB  THR A  85      16.770  12.575  32.912  1.00 15.55           H  
ATOM   1290  HG1 THR A  85      17.122  10.038  32.812  1.00 13.85           H  
ATOM   1291 HG21 THR A  85      15.327  10.831  33.870  1.00 14.24           H  
ATOM   1292 HG22 THR A  85      14.369  11.879  32.857  1.00 14.24           H  
ATOM   1293 HG23 THR A  85      14.826  10.292  32.265  1.00 14.24           H  
ATOM   1294  N   SER A  86      17.606  14.397  30.757  1.00 16.73           N  
ATOM   1295  CA  SER A  86      18.724  15.282  30.435  1.00 16.74           C  
ATOM   1296  C   SER A  86      20.065  14.778  31.024  1.00 13.87           C  
ATOM   1297  O   SER A  86      21.126  15.079  30.474  1.00 15.37           O  
ATOM   1298  CB  SER A  86      18.359  16.719  30.881  1.00  0.00           C  
ATOM   1299  OG  SER A  86      19.181  17.722  30.300  1.00  0.00           O  
ATOM   1300  HB2 SER A  86      17.330  16.946  30.598  1.00  0.00           H  
ATOM   1301  HB3 SER A  86      18.400  16.800  31.969  1.00  0.00           H  
ATOM   1302  HG  SER A  86      19.012  18.546  30.780  1.00  0.00           H  
ATOM   1303  H   SER A  86      16.832  14.826  31.298  1.00 16.73           H  
ATOM   1304  HA  SER A  86      18.812  15.268  29.349  1.00 16.74           H  
ATOM   1305  N   ALA A  87      19.990  13.958  32.084  1.00 13.97           N  
ATOM   1306  CA  ALA A  87      21.110  13.192  32.619  1.00 14.31           C  
ATOM   1307  C   ALA A  87      21.622  12.138  31.626  1.00 14.94           C  
ATOM   1308  O   ALA A  87      22.794  12.171  31.246  1.00 15.86           O  
ATOM   1309  CB  ALA A  87      20.725  12.577  33.975  1.00 11.22           C  
ATOM   1310  H   ALA A  87      19.076  13.755  32.462  1.00 13.97           H  
ATOM   1311  HA  ALA A  87      21.924  13.888  32.773  1.00 14.31           H  
ATOM   1312  HB1 ALA A  87      21.555  11.999  34.385  1.00 11.22           H  
ATOM   1313  HB2 ALA A  87      20.477  13.348  34.704  1.00 11.22           H  
ATOM   1314  HB3 ALA A  87      19.871  11.906  33.884  1.00 11.22           H  
ATOM   1315  N   THR A  88      20.716  11.263  31.175  1.00 15.95           N  
ATOM   1316  CA  THR A  88      21.005  10.178  30.239  1.00 15.05           C  
ATOM   1317  C   THR A  88      21.591  10.665  28.890  1.00 16.52           C  
ATOM   1318  O   THR A  88      22.496  10.015  28.367  1.00 16.52           O  
ATOM   1319  CB  THR A  88      19.741   9.316  29.969  1.00 15.05           C  
ATOM   1320  OG1 THR A  88      19.146   8.928  31.194  1.00 15.40           O  
ATOM   1321  CG2 THR A  88      19.984   7.998  29.223  1.00 14.66           C  
ATOM   1322  H   THR A  88      19.758  11.336  31.486  1.00 15.95           H  
ATOM   1323  HA  THR A  88      21.764   9.551  30.710  1.00 15.05           H  
ATOM   1324  HB  THR A  88      19.020   9.916  29.414  1.00 15.05           H  
ATOM   1325  HG1 THR A  88      18.622   9.675  31.540  1.00 15.40           H  
ATOM   1326 HG21 THR A  88      19.042   7.511  28.966  1.00 14.66           H  
ATOM   1327 HG22 THR A  88      20.544   8.129  28.299  1.00 14.66           H  
ATOM   1328 HG23 THR A  88      20.548   7.316  29.847  1.00 14.66           H  
ATOM   1329  N   LYS A  89      21.132  11.834  28.408  1.00 18.28           N  
ATOM   1330  CA  LYS A  89      21.641  12.548  27.229  1.00 18.26           C  
ATOM   1331  C   LYS A  89      23.169  12.750  27.258  1.00 17.52           C  
ATOM   1332  O   LYS A  89      23.865  12.381  26.310  1.00 19.62           O  
ATOM   1333  CB  LYS A  89      20.869  13.891  27.089  1.00  0.00           C  
ATOM   1334  CG  LYS A  89      21.489  14.954  26.146  1.00  0.00           C  
ATOM   1335  CD  LYS A  89      20.662  16.247  25.999  1.00  0.00           C  
ATOM   1336  CE  LYS A  89      20.642  17.118  27.271  1.00  0.00           C  
ATOM   1337  NZ  LYS A  89      19.975  18.416  27.066  1.00  0.00           N1+
ATOM   1338  HB2 LYS A  89      19.843  13.676  26.788  1.00  0.00           H  
ATOM   1339  HB3 LYS A  89      20.798  14.341  28.075  1.00  0.00           H  
ATOM   1340  HG2 LYS A  89      22.482  15.241  26.495  1.00  0.00           H  
ATOM   1341  HG3 LYS A  89      21.654  14.512  25.163  1.00  0.00           H  
ATOM   1342  HD2 LYS A  89      21.065  16.822  25.164  1.00  0.00           H  
ATOM   1343  HD3 LYS A  89      19.639  15.990  25.720  1.00  0.00           H  
ATOM   1344  HE2 LYS A  89      20.138  16.588  28.076  1.00  0.00           H  
ATOM   1345  HE3 LYS A  89      21.661  17.306  27.616  1.00  0.00           H  
ATOM   1346  HZ1 LYS A  89      19.941  18.909  27.944  1.00  0.00           H  
ATOM   1347  HZ2 LYS A  89      20.484  18.984  26.410  1.00  0.00           H  
ATOM   1348  HZ3 LYS A  89      19.034  18.302  26.735  1.00  0.00           H  
ATOM   1349  H   LYS A  89      20.370  12.278  28.907  1.00 18.28           H  
ATOM   1350  HA  LYS A  89      21.412  11.930  26.359  1.00 18.26           H  
ATOM   1351  N   ALA A  90      23.655  13.359  28.346  1.00 19.57           N  
ATOM   1352  CA  ALA A  90      25.060  13.712  28.512  1.00 19.07           C  
ATOM   1353  C   ALA A  90      25.951  12.477  28.721  1.00 18.95           C  
ATOM   1354  O   ALA A  90      27.054  12.435  28.178  1.00 17.65           O  
ATOM   1355  CB  ALA A  90      25.189  14.705  29.670  1.00  0.00           C  
ATOM   1356  HB1 ALA A  90      24.566  15.586  29.518  1.00  0.00           H  
ATOM   1357  HB2 ALA A  90      24.886  14.230  30.599  1.00  0.00           H  
ATOM   1358  HB3 ALA A  90      26.219  15.042  29.785  1.00  0.00           H  
ATOM   1359  H   ALA A  90      23.032  13.578  29.113  1.00 19.57           H  
ATOM   1360  HA  ALA A  90      25.394  14.213  27.601  1.00 19.07           H  
ATOM   1361  N   PHE A  91      25.445  11.476  29.454  1.00 17.32           N  
ATOM   1362  CA  PHE A  91      26.121  10.190  29.616  1.00 19.24           C  
ATOM   1363  C   PHE A  91      26.188   9.381  28.309  1.00 19.98           C  
ATOM   1364  O   PHE A  91      27.247   8.828  28.010  1.00 18.56           O  
ATOM   1365  CB  PHE A  91      25.476   9.361  30.735  1.00  0.00           C  
ATOM   1366  CG  PHE A  91      25.698   9.864  32.149  1.00  0.00           C  
ATOM   1367  CD1 PHE A  91      24.595  10.155  32.976  1.00  0.00           C  
ATOM   1368  CD2 PHE A  91      27.003   9.990  32.673  1.00  0.00           C  
ATOM   1369  CE1 PHE A  91      24.799  10.543  34.289  1.00  0.00           C  
ATOM   1370  CE2 PHE A  91      27.183  10.388  33.990  1.00  0.00           C  
ATOM   1371  CZ  PHE A  91      26.085  10.642  34.800  1.00  0.00           C  
ATOM   1372  HB2 PHE A  91      24.406   9.272  30.546  1.00  0.00           H  
ATOM   1373  HB3 PHE A  91      25.872   8.347  30.702  1.00  0.00           H  
ATOM   1374  HD1 PHE A  91      23.587  10.059  32.600  1.00  0.00           H  
ATOM   1375  HD2 PHE A  91      27.867   9.766  32.063  1.00  0.00           H  
ATOM   1376  HE1 PHE A  91      23.951  10.792  34.908  1.00  0.00           H  
ATOM   1377  HE2 PHE A  91      28.182  10.493  34.387  1.00  0.00           H  
ATOM   1378  HZ  PHE A  91      26.228  10.952  35.825  1.00  0.00           H  
ATOM   1379  H   PHE A  91      24.546  11.589  29.906  1.00 17.32           H  
ATOM   1380  HA  PHE A  91      27.155  10.395  29.901  1.00 19.24           H  
ATOM   1381  N   TYR A  92      25.098   9.370  27.521  1.00 21.68           N  
ATOM   1382  CA  TYR A  92      25.054   8.789  26.175  1.00 23.86           C  
ATOM   1383  C   TYR A  92      26.145   9.379  25.266  1.00 24.90           C  
ATOM   1384  O   TYR A  92      26.902   8.610  24.677  1.00 25.08           O  
ATOM   1385  CB  TYR A  92      23.639   8.902  25.549  1.00  0.00           C  
ATOM   1386  CG  TYR A  92      23.538   8.532  24.070  1.00  0.00           C  
ATOM   1387  CD1 TYR A  92      23.941   7.253  23.634  1.00  0.00           C  
ATOM   1388  CD2 TYR A  92      23.074   9.469  23.120  1.00  0.00           C  
ATOM   1389  CE1 TYR A  92      23.877   6.910  22.270  1.00  0.00           C  
ATOM   1390  CE2 TYR A  92      23.032   9.135  21.750  1.00  0.00           C  
ATOM   1391  CZ  TYR A  92      23.440   7.854  21.323  1.00  0.00           C  
ATOM   1392  OH  TYR A  92      23.425   7.512  20.002  1.00  0.00           O  
ATOM   1393  HB2 TYR A  92      22.937   8.282  26.108  1.00  0.00           H  
ATOM   1394  HB3 TYR A  92      23.278   9.924  25.658  1.00  0.00           H  
ATOM   1395  HD1 TYR A  92      24.297   6.521  24.344  1.00  0.00           H  
ATOM   1396  HD2 TYR A  92      22.762  10.455  23.434  1.00  0.00           H  
ATOM   1397  HE1 TYR A  92      24.179   5.922  21.951  1.00  0.00           H  
ATOM   1398  HE2 TYR A  92      22.694   9.868  21.032  1.00  0.00           H  
ATOM   1399  HH  TYR A  92      23.350   8.264  19.383  1.00  0.00           H  
ATOM   1400  H   TYR A  92      24.239   9.814  27.843  1.00 21.68           H  
ATOM   1401  HA  TYR A  92      25.274   7.727  26.295  1.00 23.86           H  
ATOM   1402  N   LYS A  93      26.267  10.716  25.256  1.00 25.29           N  
ATOM   1403  CA  LYS A  93      27.272  11.451  24.489  1.00 26.74           C  
ATOM   1404  C   LYS A  93      28.725  11.007  24.783  1.00 26.73           C  
ATOM   1405  O   LYS A  93      29.552  11.008  23.873  1.00 25.01           O  
ATOM   1406  CB  LYS A  93      27.062  12.973  24.676  1.00  0.00           C  
ATOM   1407  CG  LYS A  93      27.974  13.862  23.805  1.00  0.00           C  
ATOM   1408  CD  LYS A  93      27.747  15.367  24.016  1.00  0.00           C  
ATOM   1409  CE  LYS A  93      28.725  16.220  23.182  1.00  0.00           C  
ATOM   1410  NZ  LYS A  93      28.556  17.665  23.413  1.00  0.00           N1+
ATOM   1411  HB2 LYS A  93      26.025  13.216  24.443  1.00  0.00           H  
ATOM   1412  HB3 LYS A  93      27.206  13.234  25.724  1.00  0.00           H  
ATOM   1413  HG2 LYS A  93      29.021  13.642  24.017  1.00  0.00           H  
ATOM   1414  HG3 LYS A  93      27.818  13.615  22.754  1.00  0.00           H  
ATOM   1415  HD2 LYS A  93      26.718  15.616  23.751  1.00  0.00           H  
ATOM   1416  HD3 LYS A  93      27.858  15.602  25.076  1.00  0.00           H  
ATOM   1417  HE2 LYS A  93      29.755  15.950  23.422  1.00  0.00           H  
ATOM   1418  HE3 LYS A  93      28.588  16.014  22.119  1.00  0.00           H  
ATOM   1419  HZ1 LYS A  93      29.213  18.178  22.851  1.00  0.00           H  
ATOM   1420  HZ2 LYS A  93      27.632  17.966  23.161  1.00  0.00           H  
ATOM   1421  HZ3 LYS A  93      28.724  17.899  24.375  1.00  0.00           H  
ATOM   1422  H   LYS A  93      25.593  11.271  25.774  1.00 25.29           H  
ATOM   1423  HA  LYS A  93      27.068  11.216  23.448  1.00 26.74           H  
ATOM   1424  N   MET A  94      29.006  10.610  26.030  1.00 25.34           N  
ATOM   1425  CA  MET A  94      30.300  10.073  26.442  1.00 24.54           C  
ATOM   1426  C   MET A  94      30.450   8.589  26.077  1.00 22.63           C  
ATOM   1427  O   MET A  94      31.449   8.224  25.456  1.00 21.79           O  
ATOM   1428  CB  MET A  94      30.504  10.293  27.949  1.00  0.00           C  
ATOM   1429  CG  MET A  94      30.592  11.774  28.328  1.00  0.00           C  
ATOM   1430  SD  MET A  94      30.701  12.022  30.111  1.00  0.00           S  
ATOM   1431  CE  MET A  94      31.060  13.798  30.148  1.00  0.00           C  
ATOM   1432  HB2 MET A  94      29.700   9.819  28.514  1.00  0.00           H  
ATOM   1433  HB3 MET A  94      31.422   9.796  28.269  1.00  0.00           H  
ATOM   1434  HG2 MET A  94      31.467  12.222  27.856  1.00  0.00           H  
ATOM   1435  HG3 MET A  94      29.724  12.323  27.964  1.00  0.00           H  
ATOM   1436  HE1 MET A  94      31.146  14.144  31.178  1.00  0.00           H  
ATOM   1437  HE2 MET A  94      31.999  14.010  29.638  1.00  0.00           H  
ATOM   1438  HE3 MET A  94      30.265  14.362  29.660  1.00  0.00           H  
ATOM   1439  H   MET A  94      28.262  10.598  26.716  1.00 25.34           H  
ATOM   1440  HA  MET A  94      31.091  10.616  25.918  1.00 24.54           H  
ATOM   1441  N   VAL A  95      29.472   7.761  26.466  1.00 19.62           N  
ATOM   1442  CA  VAL A  95      29.484   6.309  26.276  1.00 20.71           C  
ATOM   1443  C   VAL A  95      29.504   5.898  24.787  1.00 20.71           C  
ATOM   1444  O   VAL A  95      30.257   4.993  24.422  1.00 21.08           O  
ATOM   1445  CB  VAL A  95      28.295   5.635  27.030  1.00 19.51           C  
ATOM   1446  CG1 VAL A  95      27.997   4.167  26.654  1.00 19.71           C  
ATOM   1447  CG2 VAL A  95      28.502   5.726  28.555  1.00 20.43           C  
ATOM   1448  H   VAL A  95      28.669   8.140  26.965  1.00 19.62           H  
ATOM   1449  HA  VAL A  95      30.415   5.940  26.714  1.00 20.71           H  
ATOM   1450  HB  VAL A  95      27.392   6.202  26.797  1.00 19.51           H  
ATOM   1451 HG11 VAL A  95      27.216   3.748  27.290  1.00 19.71           H  
ATOM   1452 HG12 VAL A  95      27.642   4.072  25.627  1.00 19.71           H  
ATOM   1453 HG13 VAL A  95      28.882   3.540  26.763  1.00 19.71           H  
ATOM   1454 HG21 VAL A  95      27.642   5.329  29.094  1.00 20.43           H  
ATOM   1455 HG22 VAL A  95      29.378   5.159  28.872  1.00 20.43           H  
ATOM   1456 HG23 VAL A  95      28.641   6.754  28.887  1.00 20.43           H  
ATOM   1457  N   MET A  96      28.736   6.604  23.941  1.00 19.48           N  
ATOM   1458  CA  MET A  96      28.699   6.396  22.491  1.00 22.55           C  
ATOM   1459  C   MET A  96      30.073   6.665  21.845  1.00 25.71           C  
ATOM   1460  O   MET A  96      30.516   5.890  20.998  1.00 25.44           O  
ATOM   1461  CB  MET A  96      27.556   7.244  21.868  1.00  0.00           C  
ATOM   1462  CG  MET A  96      27.886   8.724  21.565  1.00  0.00           C  
ATOM   1463  SD  MET A  96      26.498   9.749  21.019  1.00  0.00           S  
ATOM   1464  CE  MET A  96      27.380  11.292  20.664  1.00  0.00           C  
ATOM   1465  HB2 MET A  96      27.244   6.762  20.943  1.00  0.00           H  
ATOM   1466  HB3 MET A  96      26.674   7.194  22.503  1.00  0.00           H  
ATOM   1467  HG2 MET A  96      28.304   9.187  22.456  1.00  0.00           H  
ATOM   1468  HG3 MET A  96      28.652   8.795  20.793  1.00  0.00           H  
ATOM   1469  HE1 MET A  96      27.964  11.193  19.751  1.00  0.00           H  
ATOM   1470  HE2 MET A  96      26.680  12.113  20.528  1.00  0.00           H  
ATOM   1471  HE3 MET A  96      28.067  11.553  21.468  1.00  0.00           H  
ATOM   1472  H   MET A  96      28.132   7.340  24.308  1.00 19.48           H  
ATOM   1473  HA  MET A  96      28.454   5.344  22.333  1.00 22.55           H  
ATOM   1474  N   ASN A  97      30.735   7.744  22.285  1.00 27.57           N  
ATOM   1475  CA  ASN A  97      32.027   8.186  21.763  1.00 30.92           C  
ATOM   1476  C   ASN A  97      33.177   7.301  22.271  1.00 32.55           C  
ATOM   1477  O   ASN A  97      34.189   7.176  21.580  1.00 33.51           O  
ATOM   1478  CB  ASN A  97      32.281   9.665  22.137  1.00  0.00           C  
ATOM   1479  CG  ASN A  97      33.030  10.456  21.059  1.00  0.00           C  
ATOM   1480  OD1 ASN A  97      32.531  11.465  20.566  1.00  0.00           O  
ATOM   1481  ND2 ASN A  97      34.228  10.028  20.681  1.00  0.00           N  
ATOM   1482  HB2 ASN A  97      31.320  10.168  22.231  1.00  0.00           H  
ATOM   1483  HB3 ASN A  97      32.764   9.771  23.110  1.00  0.00           H  
ATOM   1484 HD22 ASN A  97      34.750  10.527  19.975  1.00  0.00           H  
ATOM   1485 HD21 ASN A  97      34.607   9.159  21.043  1.00  0.00           H  
ATOM   1486  H   ASN A  97      30.337   8.290  23.037  1.00 27.57           H  
ATOM   1487  HA  ASN A  97      32.052   8.077  20.676  1.00 30.92           H  
ATOM   1488  N   ASP A  98      33.001   6.693  23.453  1.00 33.68           N  
ATOM   1489  CA  ASP A  98      33.908   5.686  24.006  1.00 34.44           C  
ATOM   1490  C   ASP A  98      33.812   4.396  23.175  1.00 35.21           C  
ATOM   1491  O   ASP A  98      34.827   3.926  22.660  1.00 34.13           O  
ATOM   1492  CB  ASP A  98      33.627   5.378  25.493  1.00 35.69           C  
ATOM   1493  CG  ASP A  98      34.842   4.761  26.179  1.00 39.11           C  
ATOM   1494  OD1 ASP A  98      34.800   3.554  26.485  1.00 42.15           O  
ATOM   1495  OD2 ASP A  98      35.795   5.533  26.432  1.00 40.00           O1-
ATOM   1496  H   ASP A  98      32.172   6.909  23.994  1.00 33.68           H  
ATOM   1497  HA  ASP A  98      34.925   6.074  23.911  1.00 34.44           H  
ATOM   1498  HB3 ASP A  98      32.784   4.695  25.606  1.00 35.69           H  
ATOM   1499  HB2 ASP A  98      33.316   6.264  26.044  1.00 35.69           H  
ATOM   1500  N   PHE A  99      32.572   3.907  22.993  1.00 34.68           N  
ATOM   1501  CA  PHE A  99      32.203   2.743  22.181  1.00 36.36           C  
ATOM   1502  C   PHE A  99      32.766   2.785  20.748  1.00 36.22           C  
ATOM   1503  O   PHE A  99      33.299   1.778  20.276  1.00 36.95           O  
ATOM   1504  CB  PHE A  99      30.674   2.519  22.246  1.00  0.00           C  
ATOM   1505  CG  PHE A  99      30.103   1.445  21.332  1.00  0.00           C  
ATOM   1506  CD1 PHE A  99      29.473   1.796  20.118  1.00  0.00           C  
ATOM   1507  CD2 PHE A  99      30.317   0.082  21.625  1.00  0.00           C  
ATOM   1508  CE1 PHE A  99      29.012   0.803  19.264  1.00  0.00           C  
ATOM   1509  CE2 PHE A  99      29.854  -0.895  20.754  1.00  0.00           C  
ATOM   1510  CZ  PHE A  99      29.196  -0.537  19.583  1.00  0.00           C  
ATOM   1511  HB2 PHE A  99      30.412   2.243  23.268  1.00  0.00           H  
ATOM   1512  HB3 PHE A  99      30.149   3.454  22.052  1.00  0.00           H  
ATOM   1513  HD1 PHE A  99      29.337   2.836  19.853  1.00  0.00           H  
ATOM   1514  HD2 PHE A  99      30.837  -0.208  22.526  1.00  0.00           H  
ATOM   1515  HE1 PHE A  99      28.509   1.074  18.346  1.00  0.00           H  
ATOM   1516  HE2 PHE A  99      30.004  -1.939  20.992  1.00  0.00           H  
ATOM   1517  HZ  PHE A  99      28.828  -1.304  18.917  1.00  0.00           H  
ATOM   1518  H   PHE A  99      31.801   4.375  23.464  1.00 34.68           H  
ATOM   1519  HA  PHE A  99      32.655   1.874  22.656  1.00 36.36           H  
ATOM   1520  N   LEU A 100      32.720   3.978  20.132  1.00 38.48           N  
ATOM   1521  CA  LEU A 100      33.308   4.308  18.831  1.00 40.92           C  
ATOM   1522  C   LEU A 100      34.799   3.907  18.738  1.00 44.11           C  
ATOM   1523  O   LEU A 100      35.217   3.344  17.725  1.00 44.80           O  
ATOM   1524  CB  LEU A 100      33.112   5.826  18.553  1.00 39.93           C  
ATOM   1525  CG  LEU A 100      32.860   6.228  17.078  1.00 40.58           C  
ATOM   1526  CD1 LEU A 100      32.585   7.741  16.965  1.00 39.62           C  
ATOM   1527  CD2 LEU A 100      33.974   5.815  16.102  1.00 40.67           C  
ATOM   1528  H   LEU A 100      32.212   4.725  20.593  1.00 38.48           H  
ATOM   1529  HA  LEU A 100      32.740   3.743  18.094  1.00 40.92           H  
ATOM   1530  HB3 LEU A 100      33.952   6.396  18.954  1.00 39.93           H  
ATOM   1531  HB2 LEU A 100      32.244   6.171  19.113  1.00 39.93           H  
ATOM   1532  HG  LEU A 100      31.949   5.716  16.763  1.00 40.58           H  
ATOM   1533 HD11 LEU A 100      33.458   8.290  16.610  1.00 39.62           H  
ATOM   1534 HD12 LEU A 100      31.776   7.937  16.263  1.00 39.62           H  
ATOM   1535 HD13 LEU A 100      32.303   8.184  17.921  1.00 39.62           H  
ATOM   1536 HD21 LEU A 100      34.047   6.496  15.254  1.00 40.67           H  
ATOM   1537 HD22 LEU A 100      34.952   5.800  16.583  1.00 40.67           H  
ATOM   1538 HD23 LEU A 100      33.785   4.823  15.692  1.00 40.67           H  
ATOM   1539  N   ARG A 101      35.567   4.179  19.801  1.00 45.88           N  
ATOM   1540  CA  ARG A 101      37.004   3.926  19.859  1.00 48.04           C  
ATOM   1541  C   ARG A 101      37.342   2.484  20.278  1.00 49.06           C  
ATOM   1542  O   ARG A 101      38.236   1.891  19.674  1.00 49.11           O  
ATOM   1543  CB  ARG A 101      37.679   4.946  20.799  1.00  0.00           C  
ATOM   1544  CG  ARG A 101      37.588   6.398  20.296  1.00  0.00           C  
ATOM   1545  CD  ARG A 101      38.246   7.398  21.259  1.00  0.00           C  
ATOM   1546  NE  ARG A 101      38.443   8.715  20.632  1.00  0.00           N  
ATOM   1547  CZ  ARG A 101      39.463   9.071  19.837  1.00  0.00           C  
ATOM   1548  NH1 ARG A 101      40.445   8.210  19.558  1.00  0.00           N  
ATOM   1549  NH2 ARG A 101      39.496  10.297  19.318  1.00  0.00           N1+
ATOM   1550  HB2 ARG A 101      37.262   4.870  21.805  1.00  0.00           H  
ATOM   1551  HB3 ARG A 101      38.735   4.686  20.892  1.00  0.00           H  
ATOM   1552  HG2 ARG A 101      37.974   6.509  19.282  1.00  0.00           H  
ATOM   1553  HG3 ARG A 101      36.527   6.645  20.243  1.00  0.00           H  
ATOM   1554  HD2 ARG A 101      37.511   7.603  22.039  1.00  0.00           H  
ATOM   1555  HD3 ARG A 101      39.124   7.011  21.779  1.00  0.00           H  
ATOM   1556  HE  ARG A 101      37.706   9.384  20.821  1.00  0.00           H  
ATOM   1557 HH12 ARG A 101      41.223   8.453  18.962  1.00  0.00           H  
ATOM   1558 HH11 ARG A 101      40.460   7.281  19.947  1.00  0.00           H  
ATOM   1559 HH22 ARG A 101      40.244  10.608  18.714  1.00  0.00           H  
ATOM   1560 HH21 ARG A 101      38.779  10.983  19.503  1.00  0.00           H  
ATOM   1561  H   ARG A 101      35.135   4.537  20.645  1.00 45.88           H  
ATOM   1562  HA  ARG A 101      37.422   4.076  18.861  1.00 48.04           H  
ATOM   1563  N   ILE A 102      36.673   1.950  21.310  1.00 50.89           N  
ATOM   1564  CA  ILE A 102      37.053   0.665  21.914  1.00 52.64           C  
ATOM   1565  C   ILE A 102      36.594  -0.585  21.129  1.00 54.38           C  
ATOM   1566  O   ILE A 102      37.119  -1.672  21.381  1.00 55.24           O  
ATOM   1567  CB  ILE A 102      36.562   0.530  23.385  1.00  0.00           C  
ATOM   1568  CG1 ILE A 102      35.025   0.528  23.570  1.00  0.00           C  
ATOM   1569  CG2 ILE A 102      37.232   1.579  24.293  1.00  0.00           C  
ATOM   1570  CD1 ILE A 102      34.559  -0.106  24.887  1.00  0.00           C  
ATOM   1571  HB  ILE A 102      36.920  -0.439  23.739  1.00  0.00           H  
ATOM   1572 HG12 ILE A 102      34.669   1.554  23.537  1.00  0.00           H  
ATOM   1573 HG13 ILE A 102      34.518   0.012  22.755  1.00  0.00           H  
ATOM   1574 HG21 ILE A 102      36.988   1.411  25.342  1.00  0.00           H  
ATOM   1575 HG22 ILE A 102      38.318   1.546  24.203  1.00  0.00           H  
ATOM   1576 HG23 ILE A 102      36.909   2.590  24.044  1.00  0.00           H  
ATOM   1577 HD11 ILE A 102      33.489  -0.311  24.860  1.00  0.00           H  
ATOM   1578 HD12 ILE A 102      35.071  -1.047  25.087  1.00  0.00           H  
ATOM   1579 HD13 ILE A 102      34.740   0.563  25.730  1.00  0.00           H  
ATOM   1580  H   ILE A 102      35.959   2.495  21.786  1.00 50.89           H  
ATOM   1581  HA  ILE A 102      38.145   0.618  21.937  1.00 52.64           H  
ATOM   1582  N   GLY A 103      35.619  -0.433  20.222  1.00 56.60           N  
ATOM   1583  CA  GLY A 103      35.011  -1.535  19.476  1.00 59.27           C  
ATOM   1584  C   GLY A 103      36.012  -2.228  18.531  1.00 60.59           C  
ATOM   1585  O   GLY A 103      36.862  -1.574  17.922  1.00 59.92           O  
ATOM   1586  HA3 GLY A 103      34.182  -1.139  18.894  1.00 59.27           H  
ATOM   1587  H   GLY A 103      35.225   0.490  20.089  1.00 56.60           H  
ATOM   1588  HA2 GLY A 103      34.586  -2.253  20.180  1.00 59.27           H  
ATOM   1589  N   ALA A 104      35.883  -3.557  18.411  1.00 61.99           N  
ATOM   1590  CA  ALA A 104      36.642  -4.418  17.504  1.00 63.19           C  
ATOM   1591  C   ALA A 104      35.919  -4.497  16.143  1.00 62.87           C  
ATOM   1592  O   ALA A 104      36.091  -3.606  15.312  1.00 63.81           O  
ATOM   1593  CB  ALA A 104      36.820  -5.792  18.180  1.00  0.00           C  
ATOM   1594  HB1 ALA A 104      37.431  -5.702  19.078  1.00  0.00           H  
ATOM   1595  HB2 ALA A 104      35.871  -6.240  18.476  1.00  0.00           H  
ATOM   1596  HB3 ALA A 104      37.330  -6.493  17.518  1.00  0.00           H  
ATOM   1597  H   ALA A 104      35.165  -4.018  18.948  1.00 61.99           H  
ATOM   1598  HA  ALA A 104      37.633  -3.995  17.329  1.00 63.19           H  
ATOM   1599  N   GLY A 105      35.103  -5.545  15.949  1.00 61.42           N  
ATOM   1600  CA  GLY A 105      34.112  -5.622  14.867  1.00 59.95           C  
ATOM   1601  C   GLY A 105      32.835  -4.873  15.286  1.00 56.90           C  
ATOM   1602  O   GLY A 105      32.119  -4.354  14.431  1.00 55.90           O  
ATOM   1603  HA3 GLY A 105      33.866  -6.665  14.670  1.00 59.95           H  
ATOM   1604  H   GLY A 105      35.083  -6.277  16.644  1.00 61.42           H  
ATOM   1605  HA2 GLY A 105      34.504  -5.203  13.938  1.00 59.95           H  
ATOM   1606  N   ALA A 106      32.599  -4.742  16.604  1.00 31.02           N  
ATOM   1607  CA  ALA A 106      31.759  -3.703  17.204  1.00 32.28           C  
ATOM   1608  C   ALA A 106      32.346  -2.310  16.907  1.00 31.44           C  
ATOM   1609  O   ALA A 106      33.509  -2.208  16.523  1.00 32.07           O  
ATOM   1610  CB  ALA A 106      31.657  -3.944  18.716  1.00  0.00           C  
ATOM   1611  HB1 ALA A 106      31.000  -3.212  19.185  1.00  0.00           H  
ATOM   1612  HB2 ALA A 106      31.246  -4.930  18.932  1.00  0.00           H  
ATOM   1613  HB3 ALA A 106      32.630  -3.871  19.205  1.00  0.00           H  
ATOM   1614  H   ALA A 106      33.240  -5.197  17.233  1.00  0.00           H  
ATOM   1615  HA  ALA A 106      30.762  -3.768  16.768  1.00  0.00           H  
ATOM   1616  N   SER A 107      31.535  -1.258  17.034  1.00 31.02           N  
ATOM   1617  CA  SER A 107      31.763   0.067  16.449  1.00 30.54           C  
ATOM   1618  C   SER A 107      31.511   0.023  14.931  1.00 30.29           C  
ATOM   1619  O   SER A 107      30.598   0.705  14.490  1.00 30.82           O  
ATOM   1620  CB  SER A 107      33.122   0.721  16.839  1.00  0.00           C  
ATOM   1621  OG  SER A 107      33.302   2.004  16.265  1.00  0.00           O  
ATOM   1622  HB2 SER A 107      33.190   0.812  17.921  1.00  0.00           H  
ATOM   1623  HB3 SER A 107      33.979   0.132  16.519  1.00  0.00           H  
ATOM   1624  HG  SER A 107      34.081   2.414  16.685  1.00  0.00           H  
ATOM   1625  H   SER A 107      30.603  -1.405  17.391  1.00  0.00           H  
ATOM   1626  HA  SER A 107      30.984   0.702  16.875  1.00  0.00           H  
ATOM   1627  N   ASP A 108      32.243  -0.820  14.182  1.00 27.98           N  
ATOM   1628  CA  ASP A 108      32.309  -0.889  12.708  1.00 27.56           C  
ATOM   1629  C   ASP A 108      30.956  -1.122  11.983  1.00 27.51           C  
ATOM   1630  O   ASP A 108      30.855  -0.871  10.782  1.00 28.08           O  
ATOM   1631  CB  ASP A 108      33.365  -1.932  12.255  1.00  0.00           C  
ATOM   1632  CG  ASP A 108      33.827  -1.811  10.799  1.00  0.00           C  
ATOM   1633  OD1 ASP A 108      34.007  -0.679  10.306  1.00  0.00           O  
ATOM   1634  OD2 ASP A 108      34.159  -2.860  10.209  1.00  0.00           O1-
ATOM   1635  HB2 ASP A 108      34.244  -1.892  12.899  1.00  0.00           H  
ATOM   1636  HB3 ASP A 108      32.931  -2.924  12.382  1.00  0.00           H  
ATOM   1637  H   ASP A 108      32.911  -1.402  14.675  1.00  0.00           H  
ATOM   1638  HA  ASP A 108      32.648   0.099  12.391  1.00  0.00           H  
ATOM   1639  N   LEU A 109      29.906  -1.535  12.711  1.00 38.81           N  
ATOM   1640  CA  LEU A 109      28.517  -1.528  12.227  1.00 33.31           C  
ATOM   1641  C   LEU A 109      27.937  -0.101  12.043  1.00 31.50           C  
ATOM   1642  O   LEU A 109      26.816   0.023  11.553  1.00 31.44           O  
ATOM   1643  CB  LEU A 109      27.596  -2.351  13.171  1.00  0.00           C  
ATOM   1644  CG  LEU A 109      27.980  -3.822  13.478  1.00  0.00           C  
ATOM   1645  CD1 LEU A 109      28.686  -4.544  12.316  1.00  0.00           C  
ATOM   1646  CD2 LEU A 109      28.746  -3.980  14.803  1.00  0.00           C  
ATOM   1647  HB2 LEU A 109      27.430  -1.809  14.104  1.00  0.00           H  
ATOM   1648  HB3 LEU A 109      26.611  -2.379  12.700  1.00  0.00           H  
ATOM   1649  HG  LEU A 109      27.034  -4.345  13.626  1.00  0.00           H  
ATOM   1650 HD11 LEU A 109      28.533  -5.619  12.377  1.00  0.00           H  
ATOM   1651 HD12 LEU A 109      28.311  -4.224  11.344  1.00  0.00           H  
ATOM   1652 HD13 LEU A 109      29.763  -4.373  12.330  1.00  0.00           H  
ATOM   1653 HD21 LEU A 109      28.097  -4.378  15.582  1.00  0.00           H  
ATOM   1654 HD22 LEU A 109      29.582  -4.672  14.707  1.00  0.00           H  
ATOM   1655 HD23 LEU A 109      29.143  -3.031  15.163  1.00  0.00           H  
ATOM   1656  HA  LEU A 109      28.502  -1.986  11.237  1.00 33.31           H  
ATOM   1657  H   LEU A 109      30.047  -1.728  13.690  1.00  0.00           H  
ATOM   1658  N   VAL A 110      28.681   0.924  12.472  1.00 30.81           N  
ATOM   1659  CA  VAL A 110      28.347   2.339  12.562  1.00 28.84           C  
ATOM   1660  C   VAL A 110      29.627   3.166  12.285  1.00 29.88           C  
ATOM   1661  O   VAL A 110      30.737   2.675  12.494  1.00 30.20           O  
ATOM   1662  CB  VAL A 110      27.805   2.613  14.006  1.00  0.00           C  
ATOM   1663  CG1 VAL A 110      28.081   3.989  14.641  1.00  0.00           C  
ATOM   1664  CG2 VAL A 110      26.307   2.297  14.083  1.00  0.00           C  
ATOM   1665  HB  VAL A 110      28.292   1.900  14.674  1.00  0.00           H  
ATOM   1666 HG11 VAL A 110      27.698   4.028  15.658  1.00  0.00           H  
ATOM   1667 HG12 VAL A 110      29.147   4.200  14.726  1.00  0.00           H  
ATOM   1668 HG13 VAL A 110      27.618   4.796  14.073  1.00  0.00           H  
ATOM   1669 HG21 VAL A 110      25.978   2.233  15.117  1.00  0.00           H  
ATOM   1670 HG22 VAL A 110      25.717   3.055  13.566  1.00  0.00           H  
ATOM   1671 HG23 VAL A 110      26.070   1.336  13.632  1.00  0.00           H  
ATOM   1672  H   VAL A 110      29.580   0.723  12.903  1.00 30.81           H  
ATOM   1673  HA  VAL A 110      27.596   2.589  11.810  1.00 28.84           H  
ATOM   1674  N   THR A 111      29.458   4.422  11.865  1.00 31.23           N  
ATOM   1675  CA  THR A 111      30.523   5.415  11.734  1.00 29.53           C  
ATOM   1676  C   THR A 111      29.998   6.767  12.290  1.00 29.46           C  
ATOM   1677  O   THR A 111      28.799   6.885  12.569  1.00 28.31           O  
ATOM   1678  CB  THR A 111      31.003   5.542  10.256  1.00  0.00           C  
ATOM   1679  OG1 THR A 111      31.276   4.264   9.693  1.00  0.00           O  
ATOM   1680  CG2 THR A 111      32.287   6.369  10.051  1.00  0.00           C  
ATOM   1681  HB  THR A 111      30.201   5.978   9.666  1.00  0.00           H  
ATOM   1682  HG1 THR A 111      31.445   4.390   8.749  1.00  0.00           H  
ATOM   1683 HG21 THR A 111      32.638   6.310   9.020  1.00  0.00           H  
ATOM   1684 HG22 THR A 111      32.127   7.428  10.249  1.00  0.00           H  
ATOM   1685 HG23 THR A 111      33.095   6.023  10.697  1.00  0.00           H  
ATOM   1686  H   THR A 111      28.532   4.810  11.775  1.00 31.23           H  
ATOM   1687  HA  THR A 111      31.369   5.131  12.363  1.00 29.53           H  
ATOM   1688  N   SER A 112      30.902   7.730  12.527  1.00 30.66           N  
ATOM   1689  CA  SER A 112      30.699   8.991  13.246  1.00 30.39           C  
ATOM   1690  C   SER A 112      29.483   9.858  12.841  1.00 31.79           C  
ATOM   1691  O   SER A 112      28.926  10.524  13.719  1.00 33.50           O  
ATOM   1692  CB  SER A 112      32.036   9.764  13.273  1.00  0.00           C  
ATOM   1693  OG  SER A 112      32.580   9.955  11.975  1.00  0.00           O  
ATOM   1694  HB2 SER A 112      31.898  10.736  13.751  1.00  0.00           H  
ATOM   1695  HB3 SER A 112      32.763   9.228  13.884  1.00  0.00           H  
ATOM   1696  HG  SER A 112      33.388  10.480  12.063  1.00  0.00           H  
ATOM   1697  H   SER A 112      31.845   7.613  12.188  1.00 30.66           H  
ATOM   1698  HA  SER A 112      30.512   8.712  14.281  1.00 30.39           H  
ATOM   1699  N   GLU A 113      29.026   9.795  11.580  1.00 31.75           N  
ATOM   1700  CA  GLU A 113      27.819  10.472  11.100  1.00 30.98           C  
ATOM   1701  C   GLU A 113      26.522  10.065  11.838  1.00 29.05           C  
ATOM   1702  O   GLU A 113      25.577  10.858  11.875  1.00 27.93           O  
ATOM   1703  CB  GLU A 113      27.672  10.384   9.560  1.00 34.39           C  
ATOM   1704  CG  GLU A 113      27.569   8.976   8.926  1.00 39.87           C  
ATOM   1705  CD  GLU A 113      28.892   8.249   8.702  1.00 43.18           C  
ATOM   1706  OE1 GLU A 113      28.894   7.266   7.935  1.00 44.82           O  
ATOM   1707  OE2 GLU A 113      29.918   8.677   9.267  1.00 45.33           O1-
ATOM   1708  H   GLU A 113      29.527   9.253  10.865  1.00 31.75           H  
ATOM   1709  HA  GLU A 113      27.973  11.526  11.312  1.00 30.98           H  
ATOM   1710  HB3 GLU A 113      28.487  10.937   9.091  1.00 34.39           H  
ATOM   1711  HB2 GLU A 113      26.774  10.936   9.278  1.00 34.39           H  
ATOM   1712  HG3 GLU A 113      27.079   9.066   7.955  1.00 39.87           H  
ATOM   1713  HG2 GLU A 113      26.921   8.342   9.529  1.00 39.87           H  
ATOM   1714  N   TRP A 114      26.496   8.874  12.447  1.00 26.85           N  
ATOM   1715  CA  TRP A 114      25.338   8.371  13.189  1.00 26.20           C  
ATOM   1716  C   TRP A 114      25.391   8.722  14.686  1.00 25.43           C  
ATOM   1717  O   TRP A 114      24.352   8.750  15.346  1.00 24.91           O  
ATOM   1718  CB  TRP A 114      25.157   6.874  12.919  1.00  0.00           C  
ATOM   1719  CG  TRP A 114      25.194   6.517  11.462  1.00  0.00           C  
ATOM   1720  CD1 TRP A 114      26.099   5.698  10.886  1.00  0.00           C  
ATOM   1721  CD2 TRP A 114      24.366   7.028  10.369  1.00  0.00           C  
ATOM   1722  NE1 TRP A 114      25.906   5.682   9.520  1.00  0.00           N  
ATOM   1723  CE2 TRP A 114      24.846   6.475   9.142  1.00  0.00           C  
ATOM   1724  CE3 TRP A 114      23.270   7.919  10.279  1.00  0.00           C  
ATOM   1725  CZ2 TRP A 114      24.261   6.774   7.899  1.00  0.00           C  
ATOM   1726  CZ3 TRP A 114      22.674   8.228   9.038  1.00  0.00           C  
ATOM   1727  CH2 TRP A 114      23.165   7.654   7.850  1.00  0.00           C  
ATOM   1728  HB2 TRP A 114      25.924   6.301  13.442  1.00  0.00           H  
ATOM   1729  HB3 TRP A 114      24.201   6.561  13.330  1.00  0.00           H  
ATOM   1730  HD1 TRP A 114      26.860   5.162  11.429  1.00  0.00           H  
ATOM   1731  HE1 TRP A 114      26.491   5.141   8.890  1.00  0.00           H  
ATOM   1732  HE3 TRP A 114      22.872   8.366  11.177  1.00  0.00           H  
ATOM   1733  HZ2 TRP A 114      24.648   6.334   6.991  1.00  0.00           H  
ATOM   1734  HZ3 TRP A 114      21.830   8.902   9.004  1.00  0.00           H  
ATOM   1735  HH2 TRP A 114      22.703   7.891   6.902  1.00  0.00           H  
ATOM   1736  H   TRP A 114      27.301   8.257  12.369  1.00 26.85           H  
ATOM   1737  HA  TRP A 114      24.442   8.832  12.789  1.00 26.20           H  
ATOM   1738  N   LEU A 115      26.587   9.043  15.193  1.00 25.67           N  
ATOM   1739  CA  LEU A 115      26.800   9.517  16.559  1.00 27.46           C  
ATOM   1740  C   LEU A 115      26.357  10.986  16.672  1.00 28.48           C  
ATOM   1741  O   LEU A 115      25.627  11.336  17.597  1.00 28.82           O  
ATOM   1742  CB  LEU A 115      28.287   9.360  16.970  1.00  0.00           C  
ATOM   1743  CG  LEU A 115      28.801   7.923  17.224  1.00  0.00           C  
ATOM   1744  CD1 LEU A 115      28.115   7.223  18.404  1.00  0.00           C  
ATOM   1745  CD2 LEU A 115      28.818   7.032  15.973  1.00  0.00           C  
ATOM   1746  HB2 LEU A 115      28.930   9.851  16.239  1.00  0.00           H  
ATOM   1747  HB3 LEU A 115      28.446   9.918  17.894  1.00  0.00           H  
ATOM   1748  HG  LEU A 115      29.842   8.047  17.521  1.00  0.00           H  
ATOM   1749 HD11 LEU A 115      28.843   7.013  19.185  1.00  0.00           H  
ATOM   1750 HD12 LEU A 115      27.321   7.826  18.842  1.00  0.00           H  
ATOM   1751 HD13 LEU A 115      27.682   6.266  18.126  1.00  0.00           H  
ATOM   1752 HD21 LEU A 115      29.719   6.419  15.932  1.00  0.00           H  
ATOM   1753 HD22 LEU A 115      27.958   6.368  15.942  1.00  0.00           H  
ATOM   1754 HD23 LEU A 115      28.783   7.615  15.059  1.00  0.00           H  
ATOM   1755  H   LEU A 115      27.388   9.056  14.578  1.00 25.67           H  
ATOM   1756  HA  LEU A 115      26.176   8.934  17.239  1.00 27.46           H  
ATOM   1757  N   GLN A 116      26.779  11.819  15.708  1.00 29.72           N  
ATOM   1758  CA  GLN A 116      26.454  13.247  15.672  1.00 30.55           C  
ATOM   1759  C   GLN A 116      24.958  13.522  15.404  1.00 29.99           C  
ATOM   1760  O   GLN A 116      24.434  14.512  15.910  1.00 28.24           O  
ATOM   1761  CB  GLN A 116      27.370  13.972  14.660  1.00  0.00           C  
ATOM   1762  CG  GLN A 116      27.117  13.592  13.189  1.00  0.00           C  
ATOM   1763  CD  GLN A 116      28.181  14.125  12.233  1.00  0.00           C  
ATOM   1764  OE1 GLN A 116      29.368  13.865  12.402  1.00  0.00           O  
ATOM   1765  NE2 GLN A 116      27.768  14.830  11.188  1.00  0.00           N  
ATOM   1766  HB2 GLN A 116      27.237  15.049  14.768  1.00  0.00           H  
ATOM   1767  HB3 GLN A 116      28.410  13.776  14.927  1.00  0.00           H  
ATOM   1768  HG2 GLN A 116      27.124  12.511  13.110  1.00  0.00           H  
ATOM   1769  HG3 GLN A 116      26.129  13.922  12.865  1.00  0.00           H  
ATOM   1770 HE22 GLN A 116      28.432  15.192  10.517  1.00  0.00           H  
ATOM   1771 HE21 GLN A 116      26.789  15.031  11.042  1.00  0.00           H  
ATOM   1772  H   GLN A 116      27.395  11.465  14.985  1.00 29.72           H  
ATOM   1773  HA  GLN A 116      26.682  13.655  16.659  1.00 30.55           H  
ATOM   1774  N   SER A 117      24.296  12.665  14.615  1.00 28.89           N  
ATOM   1775  CA  SER A 117      22.881  12.819  14.285  1.00 30.71           C  
ATOM   1776  C   SER A 117      21.958  12.390  15.438  1.00 30.58           C  
ATOM   1777  O   SER A 117      21.027  13.130  15.745  1.00 30.86           O  
ATOM   1778  CB  SER A 117      22.564  12.140  12.940  1.00  0.00           C  
ATOM   1779  OG  SER A 117      22.998  10.795  12.909  1.00  0.00           O  
ATOM   1780  HB2 SER A 117      21.492  12.177  12.740  1.00  0.00           H  
ATOM   1781  HB3 SER A 117      23.049  12.681  12.126  1.00  0.00           H  
ATOM   1782  HG  SER A 117      23.858  10.787  12.449  1.00  0.00           H  
ATOM   1783  H   SER A 117      24.761  11.856  14.231  1.00 28.89           H  
ATOM   1784  HA  SER A 117      22.688  13.883  14.128  1.00 30.71           H  
ATOM   1785  N   THR A 118      22.234  11.265  16.113  1.00 29.79           N  
ATOM   1786  CA  THR A 118      21.406  10.803  17.234  1.00 29.30           C  
ATOM   1787  C   THR A 118      21.398  11.792  18.420  1.00 28.93           C  
ATOM   1788  O   THR A 118      20.320  12.086  18.933  1.00 28.24           O  
ATOM   1789  CB  THR A 118      21.822   9.403  17.747  1.00  0.00           C  
ATOM   1790  OG1 THR A 118      23.223   9.297  17.939  1.00  0.00           O  
ATOM   1791  CG2 THR A 118      21.426   8.302  16.765  1.00  0.00           C  
ATOM   1792  HB  THR A 118      21.336   9.197  18.704  1.00  0.00           H  
ATOM   1793  HG1 THR A 118      23.639   9.127  17.075  1.00  0.00           H  
ATOM   1794 HG21 THR A 118      21.792   7.337  17.105  1.00  0.00           H  
ATOM   1795 HG22 THR A 118      20.341   8.229  16.684  1.00  0.00           H  
ATOM   1796 HG23 THR A 118      21.822   8.485  15.768  1.00  0.00           H  
ATOM   1797  H   THR A 118      23.012  10.682  15.838  1.00 29.79           H  
ATOM   1798  HA  THR A 118      20.378  10.735  16.870  1.00 29.30           H  
ATOM   1799  N   ILE A 119      22.550  12.383  18.770  1.00 29.03           N  
ATOM   1800  CA  ILE A 119      22.616  13.418  19.805  1.00 27.32           C  
ATOM   1801  C   ILE A 119      21.979  14.762  19.354  1.00 26.18           C  
ATOM   1802  O   ILE A 119      21.650  15.580  20.207  1.00 27.70           O  
ATOM   1803  CB  ILE A 119      24.079  13.618  20.314  1.00  0.00           C  
ATOM   1804  CG1 ILE A 119      24.200  14.347  21.674  1.00  0.00           C  
ATOM   1805  CG2 ILE A 119      25.005  14.297  19.288  1.00  0.00           C  
ATOM   1806  CD1 ILE A 119      23.471  13.651  22.834  1.00  0.00           C  
ATOM   1807  HB  ILE A 119      24.475  12.615  20.475  1.00  0.00           H  
ATOM   1808 HG12 ILE A 119      25.254  14.421  21.943  1.00  0.00           H  
ATOM   1809 HG13 ILE A 119      23.850  15.376  21.589  1.00  0.00           H  
ATOM   1810 HG21 ILE A 119      26.041  14.299  19.628  1.00  0.00           H  
ATOM   1811 HG22 ILE A 119      24.980  13.764  18.341  1.00  0.00           H  
ATOM   1812 HG23 ILE A 119      24.722  15.332  19.095  1.00  0.00           H  
ATOM   1813 HD11 ILE A 119      23.815  14.036  23.795  1.00  0.00           H  
ATOM   1814 HD12 ILE A 119      22.395  13.814  22.788  1.00  0.00           H  
ATOM   1815 HD13 ILE A 119      23.653  12.577  22.830  1.00  0.00           H  
ATOM   1816  H   ILE A 119      23.419  12.098  18.332  1.00 29.03           H  
ATOM   1817  HA  ILE A 119      22.016  13.058  20.642  1.00 27.32           H  
ATOM   1818  N   ASP A 120      21.758  14.966  18.045  1.00 25.98           N  
ATOM   1819  CA  ASP A 120      21.009  16.111  17.503  1.00 23.73           C  
ATOM   1820  C   ASP A 120      19.484  15.880  17.627  1.00 24.97           C  
ATOM   1821  O   ASP A 120      18.738  16.824  17.883  1.00 23.35           O  
ATOM   1822  CB  ASP A 120      21.406  16.423  16.037  1.00  0.00           C  
ATOM   1823  CG  ASP A 120      20.868  17.746  15.489  1.00  0.00           C  
ATOM   1824  OD1 ASP A 120      20.842  18.747  16.232  1.00  0.00           O  
ATOM   1825  OD2 ASP A 120      20.614  17.809  14.269  1.00  0.00           O1-
ATOM   1826  HB2 ASP A 120      22.490  16.421  15.929  1.00  0.00           H  
ATOM   1827  HB3 ASP A 120      21.024  15.629  15.396  1.00  0.00           H  
ATOM   1828  H   ASP A 120      22.018  14.244  17.386  1.00 25.98           H  
ATOM   1829  HA  ASP A 120      21.256  16.987  18.106  1.00 23.73           H  
ATOM   1830  N   ARG A 121      19.040  14.622  17.483  1.00 24.49           N  
ATOM   1831  CA  ARG A 121      17.643  14.186  17.629  1.00 24.29           C  
ATOM   1832  C   ARG A 121      17.137  14.166  19.091  1.00 24.20           C  
ATOM   1833  O   ARG A 121      15.957  13.874  19.299  1.00 25.25           O  
ATOM   1834  CB  ARG A 121      17.462  12.787  16.985  1.00  0.00           C  
ATOM   1835  CG  ARG A 121      17.726  12.740  15.470  1.00  0.00           C  
ATOM   1836  CD  ARG A 121      17.558  11.329  14.872  1.00  0.00           C  
ATOM   1837  NE  ARG A 121      18.196  11.170  13.552  1.00  0.00           N  
ATOM   1838  CZ  ARG A 121      18.069  11.916  12.446  1.00  0.00           C  
ATOM   1839  NH1 ARG A 121      17.254  12.972  12.402  1.00  0.00           N  
ATOM   1840  NH2 ARG A 121      18.775  11.586  11.367  1.00  0.00           N1+
ATOM   1841  HB2 ARG A 121      18.116  12.076  17.490  1.00  0.00           H  
ATOM   1842  HB3 ARG A 121      16.448  12.425  17.162  1.00  0.00           H  
ATOM   1843  HG2 ARG A 121      16.967  13.390  15.036  1.00  0.00           H  
ATOM   1844  HG3 ARG A 121      18.679  13.173  15.183  1.00  0.00           H  
ATOM   1845  HD2 ARG A 121      17.830  10.539  15.572  1.00  0.00           H  
ATOM   1846  HD3 ARG A 121      16.503  11.180  14.647  1.00  0.00           H  
ATOM   1847  HE  ARG A 121      18.780  10.341  13.488  1.00  0.00           H  
ATOM   1848 HH12 ARG A 121      17.183  13.564  11.588  1.00  0.00           H  
ATOM   1849 HH11 ARG A 121      16.693  13.233  13.195  1.00  0.00           H  
ATOM   1850 HH22 ARG A 121      18.730  12.112  10.508  1.00  0.00           H  
ATOM   1851 HH21 ARG A 121      19.364  10.765  11.350  1.00  0.00           H  
ATOM   1852  H   ARG A 121      19.715  13.898  17.263  1.00 24.49           H  
ATOM   1853  HA  ARG A 121      17.012  14.894  17.089  1.00 24.29           H  
ATOM   1854  N   ILE A 122      18.016  14.420  20.072  1.00 22.47           N  
ATOM   1855  CA  ILE A 122      17.706  14.335  21.496  1.00 22.59           C  
ATOM   1856  C   ILE A 122      16.727  15.441  21.953  1.00 23.20           C  
ATOM   1857  O   ILE A 122      16.932  16.616  21.643  1.00 24.63           O  
ATOM   1858  CB  ILE A 122      19.007  14.367  22.364  1.00  0.00           C  
ATOM   1859  CG1 ILE A 122      18.791  13.756  23.761  1.00  0.00           C  
ATOM   1860  CG2 ILE A 122      19.652  15.753  22.546  1.00  0.00           C  
ATOM   1861  CD1 ILE A 122      18.628  12.244  23.745  1.00  0.00           C  
ATOM   1862  HB  ILE A 122      19.749  13.757  21.847  1.00  0.00           H  
ATOM   1863 HG12 ILE A 122      19.658  13.970  24.377  1.00  0.00           H  
ATOM   1864 HG13 ILE A 122      17.947  14.223  24.269  1.00  0.00           H  
ATOM   1865 HG21 ILE A 122      20.674  15.666  22.917  1.00  0.00           H  
ATOM   1866 HG22 ILE A 122      19.690  16.299  21.604  1.00  0.00           H  
ATOM   1867 HG23 ILE A 122      19.100  16.372  23.253  1.00  0.00           H  
ATOM   1868 HD11 ILE A 122      17.577  11.955  23.779  1.00  0.00           H  
ATOM   1869 HD12 ILE A 122      19.085  11.792  22.867  1.00  0.00           H  
ATOM   1870 HD13 ILE A 122      19.133  11.822  24.609  1.00  0.00           H  
ATOM   1871  H   ILE A 122      18.963  14.667  19.829  1.00 22.47           H  
ATOM   1872  HA  ILE A 122      17.220  13.375  21.649  1.00 22.59           H  
ATOM   1873  N   GLU A 123      15.709  15.039  22.716  1.00 23.76           N  
ATOM   1874  CA  GLU A 123      14.789  15.909  23.438  1.00 25.14           C  
ATOM   1875  C   GLU A 123      14.674  15.363  24.873  1.00 24.33           C  
ATOM   1876  O   GLU A 123      14.788  14.153  25.078  1.00 23.01           O  
ATOM   1877  CB  GLU A 123      13.422  15.928  22.718  1.00  0.00           C  
ATOM   1878  CG  GLU A 123      13.425  16.541  21.297  1.00  0.00           C  
ATOM   1879  CD  GLU A 123      13.862  18.005  21.236  1.00  0.00           C  
ATOM   1880  OE1 GLU A 123      13.594  18.754  22.198  1.00  0.00           O  
ATOM   1881  OE2 GLU A 123      14.424  18.405  20.197  1.00  0.00           O1-
ATOM   1882  HB2 GLU A 123      13.063  14.904  22.633  1.00  0.00           H  
ATOM   1883  HB3 GLU A 123      12.690  16.450  23.334  1.00  0.00           H  
ATOM   1884  HG2 GLU A 123      14.064  15.949  20.640  1.00  0.00           H  
ATOM   1885  HG3 GLU A 123      12.421  16.475  20.877  1.00  0.00           H  
ATOM   1886  H   GLU A 123      15.581  14.046  22.897  1.00 23.76           H  
ATOM   1887  HA  GLU A 123      15.195  16.920  23.503  1.00 25.14           H  
ATOM   1888  N   THR A 124      14.488  16.252  25.852  1.00 25.15           N  
ATOM   1889  CA  THR A 124      14.451  15.889  27.266  1.00 22.78           C  
ATOM   1890  C   THR A 124      13.021  15.482  27.691  1.00 22.03           C  
ATOM   1891  O   THR A 124      12.049  16.128  27.285  1.00 21.75           O  
ATOM   1892  CB  THR A 124      14.946  17.079  28.141  1.00  0.00           C  
ATOM   1893  OG1 THR A 124      14.131  18.239  28.051  1.00  0.00           O  
ATOM   1894  CG2 THR A 124      16.375  17.517  27.781  1.00  0.00           C  
ATOM   1895  HB  THR A 124      14.943  16.756  29.186  1.00  0.00           H  
ATOM   1896  HG1 THR A 124      14.468  18.896  28.675  1.00  0.00           H  
ATOM   1897 HG21 THR A 124      16.738  18.289  28.459  1.00  0.00           H  
ATOM   1898 HG22 THR A 124      17.063  16.673  27.853  1.00  0.00           H  
ATOM   1899 HG23 THR A 124      16.439  17.908  26.765  1.00  0.00           H  
ATOM   1900  H   THR A 124      14.335  17.231  25.657  1.00 25.15           H  
ATOM   1901  HA  THR A 124      15.130  15.053  27.440  1.00 22.78           H  
ATOM   1902  N   VAL A 125      12.919  14.424  28.503  1.00 21.41           N  
ATOM   1903  CA  VAL A 125      11.712  14.041  29.231  1.00 19.23           C  
ATOM   1904  C   VAL A 125      12.157  13.657  30.655  1.00 20.00           C  
ATOM   1905  O   VAL A 125      12.862  12.663  30.834  1.00 20.83           O  
ATOM   1906  CB  VAL A 125      10.914  12.880  28.543  1.00  0.00           C  
ATOM   1907  CG1 VAL A 125      10.442  13.283  27.138  1.00  0.00           C  
ATOM   1908  CG2 VAL A 125      11.584  11.490  28.468  1.00  0.00           C  
ATOM   1909  HB  VAL A 125      10.006  12.741  29.134  1.00  0.00           H  
ATOM   1910 HG11 VAL A 125       9.839  12.503  26.677  1.00  0.00           H  
ATOM   1911 HG12 VAL A 125       9.839  14.191  27.170  1.00  0.00           H  
ATOM   1912 HG13 VAL A 125      11.287  13.470  26.480  1.00  0.00           H  
ATOM   1913 HG21 VAL A 125      11.000  10.801  27.857  1.00  0.00           H  
ATOM   1914 HG22 VAL A 125      12.577  11.558  28.030  1.00  0.00           H  
ATOM   1915 HG23 VAL A 125      11.674  11.017  29.445  1.00  0.00           H  
ATOM   1916  H   VAL A 125      13.744  13.870  28.721  1.00 21.41           H  
ATOM   1917  HA  VAL A 125      11.047  14.904  29.314  1.00 19.23           H  
ATOM   1918  N   GLU A 126      11.806  14.483  31.644  1.00 19.39           N  
ATOM   1919  CA  GLU A 126      12.076  14.204  33.054  1.00 20.91           C  
ATOM   1920  C   GLU A 126      10.867  13.489  33.681  1.00 21.02           C  
ATOM   1921  O   GLU A 126       9.800  13.409  33.067  1.00 20.52           O  
ATOM   1922  CB  GLU A 126      12.437  15.513  33.792  1.00 22.92           C  
ATOM   1923  CG  GLU A 126      13.639  16.281  33.188  1.00 22.77           C  
ATOM   1924  CD  GLU A 126      14.929  15.465  33.115  1.00 23.88           C  
ATOM   1925  OE1 GLU A 126      15.270  14.799  34.112  1.00 19.95           O  
ATOM   1926  OE2 GLU A 126      15.600  15.525  32.065  1.00 23.54           O1-
ATOM   1927  H   GLU A 126      11.212  15.302  31.458  1.00 19.39           H  
ATOM   1928  HA  GLU A 126      12.922  13.525  33.149  1.00 20.91           H  
ATOM   1929  HB3 GLU A 126      12.661  15.287  34.835  1.00 22.92           H  
ATOM   1930  HB2 GLU A 126      11.570  16.172  33.819  1.00 22.92           H  
ATOM   1931  HG3 GLU A 126      13.834  17.174  33.782  1.00 22.77           H  
ATOM   1932  HG2 GLU A 126      13.384  16.635  32.188  1.00 22.77           H  
ATOM   1933  N   TYR A 127      11.054  12.962  34.899  1.00 21.64           N  
ATOM   1934  CA  TYR A 127      10.037  12.241  35.670  1.00 20.65           C  
ATOM   1935  C   TYR A 127       8.733  13.051  35.815  1.00 22.67           C  
ATOM   1936  O   TYR A 127       8.799  14.246  36.112  1.00 21.38           O  
ATOM   1937  CB  TYR A 127      10.581  11.913  37.076  1.00 20.18           C  
ATOM   1938  CG  TYR A 127      11.953  11.261  37.158  1.00 17.01           C  
ATOM   1939  CD1 TYR A 127      12.239  10.075  36.448  1.00 16.20           C  
ATOM   1940  CD2 TYR A 127      12.936  11.818  38.003  1.00 16.39           C  
ATOM   1941  CE1 TYR A 127      13.483   9.435  36.617  1.00 13.89           C  
ATOM   1942  CE2 TYR A 127      14.172  11.170  38.181  1.00 16.15           C  
ATOM   1943  CZ  TYR A 127      14.433   9.960  37.513  1.00 13.48           C  
ATOM   1944  OH  TYR A 127      15.592   9.288  37.762  1.00 14.57           O  
ATOM   1945  H   TYR A 127      11.954  13.056  35.347  1.00 21.64           H  
ATOM   1946  HA  TYR A 127       9.823  11.308  35.147  1.00 20.65           H  
ATOM   1947  HB3 TYR A 127       9.873  11.264  37.595  1.00 20.18           H  
ATOM   1948  HB2 TYR A 127      10.613  12.831  37.666  1.00 20.18           H  
ATOM   1949  HD1 TYR A 127      11.500   9.633  35.794  1.00 16.20           H  
ATOM   1950  HD2 TYR A 127      12.737  12.727  38.554  1.00 16.39           H  
ATOM   1951  HE1 TYR A 127      13.686   8.518  36.085  1.00 13.89           H  
ATOM   1952  HE2 TYR A 127      14.897  11.595  38.861  1.00 16.15           H  
ATOM   1953  HH  TYR A 127      16.077   9.661  38.507  1.00 14.57           H  
ATOM   1954  N   HIS A 128       7.587  12.389  35.606  1.00 25.30           N  
ATOM   1955  CA  HIS A 128       6.224  12.935  35.705  1.00 27.44           C  
ATOM   1956  C   HIS A 128       5.814  13.886  34.553  1.00 29.24           C  
ATOM   1957  O   HIS A 128       4.648  14.273  34.497  1.00 33.54           O  
ATOM   1958  CB  HIS A 128       5.967  13.548  37.108  1.00  0.00           C  
ATOM   1959  CG  HIS A 128       4.524  13.798  37.466  1.00  0.00           C  
ATOM   1960  ND1 HIS A 128       3.658  12.773  37.864  1.00  0.00           N  
ATOM   1961  CD2 HIS A 128       3.842  14.995  37.521  1.00  0.00           C  
ATOM   1962  CE1 HIS A 128       2.501  13.375  38.114  1.00  0.00           C  
ATOM   1963  NE2 HIS A 128       2.553  14.693  37.930  1.00  0.00           N  
ATOM   1964  HB2 HIS A 128       6.375  12.890  37.876  1.00  0.00           H  
ATOM   1965  HB3 HIS A 128       6.495  14.497  37.210  1.00  0.00           H  
ATOM   1966  HD2 HIS A 128       4.164  16.004  37.301  1.00  0.00           H  
ATOM   1967  HE1 HIS A 128       1.610  12.854  38.439  1.00  0.00           H  
ATOM   1968  HE2 HIS A 128       1.787  15.343  38.066  1.00  0.00           H  
ATOM   1969  H   HIS A 128       7.637  11.410  35.333  1.00 25.30           H  
ATOM   1970  HA  HIS A 128       5.578  12.062  35.621  1.00 27.44           H  
ATOM   1971  N   GLU A 129       6.721  14.235  33.628  1.00 28.93           N  
ATOM   1972  CA  GLU A 129       6.389  15.013  32.433  1.00 26.70           C  
ATOM   1973  C   GLU A 129       5.714  14.101  31.395  1.00 25.00           C  
ATOM   1974  O   GLU A 129       6.376  13.213  30.855  1.00 23.46           O  
ATOM   1975  CB  GLU A 129       7.649  15.671  31.834  1.00 26.77           C  
ATOM   1976  CG  GLU A 129       8.388  16.624  32.795  1.00 29.60           C  
ATOM   1977  CD  GLU A 129       9.546  17.355  32.119  1.00 30.72           C  
ATOM   1978  OE1 GLU A 129      10.228  16.747  31.270  1.00 26.36           O  
ATOM   1979  OE2 GLU A 129       9.746  18.542  32.447  1.00 32.04           O1-
ATOM   1980  H   GLU A 129       7.670  13.884  33.684  1.00 28.93           H  
ATOM   1981  HA  GLU A 129       5.697  15.813  32.707  1.00 26.70           H  
ATOM   1982  HB3 GLU A 129       7.362  16.226  30.939  1.00 26.77           H  
ATOM   1983  HB2 GLU A 129       8.339  14.901  31.487  1.00 26.77           H  
ATOM   1984  HG3 GLU A 129       8.783  16.070  33.649  1.00 29.60           H  
ATOM   1985  HG2 GLU A 129       7.687  17.358  33.196  1.00 29.60           H  
ATOM   1986  N   GLU A 130       4.417  14.310  31.136  1.00 21.99           N  
ATOM   1987  CA  GLU A 130       3.692  13.545  30.123  1.00 20.94           C  
ATOM   1988  C   GLU A 130       4.102  13.979  28.700  1.00 22.11           C  
ATOM   1989  O   GLU A 130       4.362  15.162  28.462  1.00 21.17           O  
ATOM   1990  CB  GLU A 130       2.167  13.630  30.361  1.00  0.00           C  
ATOM   1991  CG  GLU A 130       1.505  14.999  30.082  1.00  0.00           C  
ATOM   1992  CD  GLU A 130      -0.001  14.980  30.322  1.00  0.00           C  
ATOM   1993  OE1 GLU A 130      -0.465  15.718  31.214  1.00  0.00           O  
ATOM   1994  OE2 GLU A 130      -0.709  14.248  29.602  1.00  0.00           O1-
ATOM   1995  HB2 GLU A 130       1.689  12.876  29.733  1.00  0.00           H  
ATOM   1996  HB3 GLU A 130       1.948  13.327  31.386  1.00  0.00           H  
ATOM   1997  HG2 GLU A 130       1.961  15.769  30.706  1.00  0.00           H  
ATOM   1998  HG3 GLU A 130       1.668  15.305  29.048  1.00  0.00           H  
ATOM   1999  H   GLU A 130       3.914  15.051  31.601  1.00 21.99           H  
ATOM   2000  HA  GLU A 130       3.976  12.503  30.267  1.00 20.94           H  
ATOM   2001  N   VAL A 131       4.113  13.015  27.781  1.00 21.42           N  
ATOM   2002  CA  VAL A 131       4.281  13.209  26.347  1.00 24.05           C  
ATOM   2003  C   VAL A 131       2.991  12.688  25.683  1.00 25.37           C  
ATOM   2004  O   VAL A 131       2.463  11.656  26.110  1.00 25.45           O  
ATOM   2005  CB  VAL A 131       5.490  12.391  25.802  1.00  0.00           C  
ATOM   2006  CG1 VAL A 131       5.716  12.542  24.283  1.00  0.00           C  
ATOM   2007  CG2 VAL A 131       6.796  12.731  26.543  1.00  0.00           C  
ATOM   2008  HB  VAL A 131       5.296  11.335  25.984  1.00  0.00           H  
ATOM   2009 HG11 VAL A 131       6.598  11.989  23.958  1.00  0.00           H  
ATOM   2010 HG12 VAL A 131       4.878  12.160  23.700  1.00  0.00           H  
ATOM   2011 HG13 VAL A 131       5.865  13.586  24.005  1.00  0.00           H  
ATOM   2012 HG21 VAL A 131       7.628  12.154  26.141  1.00  0.00           H  
ATOM   2013 HG22 VAL A 131       7.045  13.789  26.448  1.00  0.00           H  
ATOM   2014 HG23 VAL A 131       6.733  12.499  27.607  1.00  0.00           H  
ATOM   2015  H   VAL A 131       3.872  12.065  28.066  1.00 21.42           H  
ATOM   2016  HA  VAL A 131       4.413  14.266  26.104  1.00 24.05           H  
ATOM   2017  N   THR A 132       2.508  13.404  24.664  1.00 24.93           N  
ATOM   2018  CA  THR A 132       1.340  13.031  23.876  1.00 26.28           C  
ATOM   2019  C   THR A 132       1.790  12.771  22.422  1.00 27.87           C  
ATOM   2020  O   THR A 132       2.570  13.558  21.877  1.00 28.37           O  
ATOM   2021  CB  THR A 132       0.235  14.131  23.953  1.00  0.00           C  
ATOM   2022  OG1 THR A 132      -0.932  13.766  23.234  1.00  0.00           O  
ATOM   2023  CG2 THR A 132       0.645  15.522  23.435  1.00  0.00           C  
ATOM   2024  HB  THR A 132      -0.056  14.232  25.000  1.00  0.00           H  
ATOM   2025  HG1 THR A 132      -1.589  14.466  23.350  1.00  0.00           H  
ATOM   2026 HG21 THR A 132      -0.143  16.256  23.608  1.00  0.00           H  
ATOM   2027 HG22 THR A 132       1.533  15.889  23.949  1.00  0.00           H  
ATOM   2028 HG23 THR A 132       0.859  15.522  22.366  1.00  0.00           H  
ATOM   2029  H   THR A 132       3.020  14.202  24.315  1.00 24.93           H  
ATOM   2030  HA  THR A 132       0.911  12.115  24.274  1.00 26.28           H  
ATOM   2031  N   VAL A 133       1.328  11.663  21.832  1.00 26.73           N  
ATOM   2032  CA  VAL A 133       1.600  11.285  20.449  1.00 29.12           C  
ATOM   2033  C   VAL A 133       0.294  10.666  19.910  1.00 27.58           C  
ATOM   2034  O   VAL A 133      -0.051   9.554  20.295  1.00 28.89           O  
ATOM   2035  CB  VAL A 133       2.756  10.237  20.331  1.00  0.00           C  
ATOM   2036  CG1 VAL A 133       3.112   9.902  18.868  1.00  0.00           C  
ATOM   2037  CG2 VAL A 133       4.036  10.628  21.094  1.00  0.00           C  
ATOM   2038  HB  VAL A 133       2.427   9.309  20.794  1.00  0.00           H  
ATOM   2039 HG11 VAL A 133       3.900   9.150  18.815  1.00  0.00           H  
ATOM   2040 HG12 VAL A 133       2.258   9.503  18.324  1.00  0.00           H  
ATOM   2041 HG13 VAL A 133       3.462  10.786  18.334  1.00  0.00           H  
ATOM   2042 HG21 VAL A 133       4.834   9.902  20.932  1.00  0.00           H  
ATOM   2043 HG22 VAL A 133       4.406  11.605  20.779  1.00  0.00           H  
ATOM   2044 HG23 VAL A 133       3.860  10.666  22.169  1.00  0.00           H  
ATOM   2045  H   VAL A 133       0.693  11.054  22.342  1.00 26.73           H  
ATOM   2046  HA  VAL A 133       1.845  12.165  19.850  1.00 29.12           H  
ATOM   2047  N   ASN A 134      -0.464  11.395  19.080  1.00 26.73           N  
ATOM   2048  CA  ASN A 134      -1.808  11.008  18.612  1.00 23.50           C  
ATOM   2049  C   ASN A 134      -2.772  10.840  19.813  1.00 23.77           C  
ATOM   2050  O   ASN A 134      -3.106  11.840  20.450  1.00 24.93           O  
ATOM   2051  CB  ASN A 134      -1.766   9.764  17.667  1.00  0.00           C  
ATOM   2052  CG  ASN A 134      -3.024   9.594  16.799  1.00  0.00           C  
ATOM   2053  OD1 ASN A 134      -3.954  10.394  16.853  1.00  0.00           O  
ATOM   2054  ND2 ASN A 134      -3.091   8.548  15.988  1.00  0.00           N  
ATOM   2055  HB2 ASN A 134      -0.938   9.893  16.975  1.00  0.00           H  
ATOM   2056  HB3 ASN A 134      -1.549   8.839  18.202  1.00  0.00           H  
ATOM   2057 HD22 ASN A 134      -3.895   8.419  15.392  1.00  0.00           H  
ATOM   2058 HD21 ASN A 134      -2.385   7.819  15.977  1.00  0.00           H  
ATOM   2059  H   ASN A 134      -0.166  12.329  18.839  1.00 26.73           H  
ATOM   2060  HA  ASN A 134      -2.215  11.853  18.054  1.00 23.50           H  
ATOM   2061  N   GLY A 135      -3.175   9.600  20.120  1.00 21.95           N  
ATOM   2062  CA  GLY A 135      -3.994   9.249  21.279  1.00 23.77           C  
ATOM   2063  C   GLY A 135      -3.151   8.574  22.373  1.00 23.18           C  
ATOM   2064  O   GLY A 135      -3.713   8.190  23.398  1.00 22.64           O  
ATOM   2065  HA3 GLY A 135      -4.778   8.560  20.964  1.00 23.77           H  
ATOM   2066  H   GLY A 135      -2.819   8.831  19.571  1.00 21.95           H  
ATOM   2067  HA2 GLY A 135      -4.499  10.119  21.703  1.00 23.77           H  
ATOM   2068  N   ILE A 136      -1.835   8.404  22.176  1.00 24.38           N  
ATOM   2069  CA  ILE A 136      -0.913   7.853  23.168  1.00 24.24           C  
ATOM   2070  C   ILE A 136      -0.649   8.946  24.223  1.00 23.65           C  
ATOM   2071  O   ILE A 136      -0.264  10.055  23.846  1.00 23.98           O  
ATOM   2072  CB  ILE A 136       0.481   7.472  22.559  1.00  0.00           C  
ATOM   2073  CG1 ILE A 136       0.399   6.656  21.245  1.00  0.00           C  
ATOM   2074  CG2 ILE A 136       1.369   6.725  23.577  1.00  0.00           C  
ATOM   2075  CD1 ILE A 136       1.691   6.675  20.409  1.00  0.00           C  
ATOM   2076  HB  ILE A 136       1.009   8.395  22.322  1.00  0.00           H  
ATOM   2077 HG12 ILE A 136       0.135   5.631  21.468  1.00  0.00           H  
ATOM   2078 HG13 ILE A 136      -0.404   7.016  20.604  1.00  0.00           H  
ATOM   2079 HG21 ILE A 136       2.357   6.501  23.179  1.00  0.00           H  
ATOM   2080 HG22 ILE A 136       1.529   7.295  24.491  1.00  0.00           H  
ATOM   2081 HG23 ILE A 136       0.906   5.778  23.851  1.00  0.00           H  
ATOM   2082 HD11 ILE A 136       1.849   5.721  19.911  1.00  0.00           H  
ATOM   2083 HD12 ILE A 136       1.636   7.438  19.637  1.00  0.00           H  
ATOM   2084 HD13 ILE A 136       2.581   6.884  21.002  1.00  0.00           H  
ATOM   2085  H   ILE A 136      -1.381   8.807  21.360  1.00 24.38           H  
ATOM   2086  HA  ILE A 136      -1.362   6.978  23.639  1.00 24.24           H  
ATOM   2087  N   SER A 137      -0.824   8.611  25.501  1.00 21.53           N  
ATOM   2088  CA  SER A 137      -0.391   9.418  26.633  1.00 20.23           C  
ATOM   2089  C   SER A 137       0.696   8.599  27.346  1.00 20.39           C  
ATOM   2090  O   SER A 137       0.431   7.474  27.765  1.00 19.59           O  
ATOM   2091  CB  SER A 137      -1.604   9.692  27.541  1.00 18.10           C  
ATOM   2092  OG  SER A 137      -2.475  10.654  26.960  1.00 20.50           O  
ATOM   2093  H   SER A 137      -1.169   7.690  25.754  1.00 21.53           H  
ATOM   2094  HA  SER A 137       0.038  10.371  26.316  1.00 20.23           H  
ATOM   2095  HB3 SER A 137      -1.271  10.066  28.511  1.00 18.10           H  
ATOM   2096  HB2 SER A 137      -2.156   8.773  27.732  1.00 18.10           H  
ATOM   2097  HG  SER A 137      -3.260  10.703  27.523  1.00 20.50           H  
ATOM   2098  N   PHE A 138       1.915   9.135  27.402  1.00 18.82           N  
ATOM   2099  CA  PHE A 138       3.112   8.432  27.860  1.00 19.49           C  
ATOM   2100  C   PHE A 138       3.721   9.261  29.001  1.00 18.57           C  
ATOM   2101  O   PHE A 138       3.691  10.489  28.908  1.00 19.59           O  
ATOM   2102  CB  PHE A 138       4.072   8.365  26.652  1.00  0.00           C  
ATOM   2103  CG  PHE A 138       5.029   7.197  26.686  1.00  0.00           C  
ATOM   2104  CD1 PHE A 138       4.726   6.024  25.965  1.00  0.00           C  
ATOM   2105  CD2 PHE A 138       6.140   7.210  27.553  1.00  0.00           C  
ATOM   2106  CE1 PHE A 138       5.548   4.914  26.075  1.00  0.00           C  
ATOM   2107  CE2 PHE A 138       6.944   6.086  27.654  1.00  0.00           C  
ATOM   2108  CZ  PHE A 138       6.649   4.948  26.916  1.00  0.00           C  
ATOM   2109  HB2 PHE A 138       3.514   8.311  25.717  1.00  0.00           H  
ATOM   2110  HB3 PHE A 138       4.660   9.280  26.583  1.00  0.00           H  
ATOM   2111  HD1 PHE A 138       3.851   5.978  25.331  1.00  0.00           H  
ATOM   2112  HD2 PHE A 138       6.377   8.089  28.135  1.00  0.00           H  
ATOM   2113  HE1 PHE A 138       5.320   4.014  25.519  1.00  0.00           H  
ATOM   2114  HE2 PHE A 138       7.808   6.102  28.302  1.00  0.00           H  
ATOM   2115  HZ  PHE A 138       7.278   4.077  27.002  1.00  0.00           H  
ATOM   2116  H   PHE A 138       2.079  10.079  27.052  1.00 18.82           H  
ATOM   2117  HA  PHE A 138       2.880   7.427  28.210  1.00 19.49           H  
ATOM   2118  N   GLN A 139       4.288   8.622  30.036  1.00 17.75           N  
ATOM   2119  CA  GLN A 139       4.937   9.319  31.153  1.00 16.30           C  
ATOM   2120  C   GLN A 139       6.016   8.416  31.804  1.00 16.50           C  
ATOM   2121  O   GLN A 139       5.704   7.273  32.153  1.00 17.09           O  
ATOM   2122  CB  GLN A 139       3.851   9.729  32.173  1.00  0.00           C  
ATOM   2123  CG  GLN A 139       4.378  10.525  33.380  1.00  0.00           C  
ATOM   2124  CD  GLN A 139       3.264  10.825  34.379  1.00  0.00           C  
ATOM   2125  OE1 GLN A 139       2.319  11.544  34.068  1.00  0.00           O  
ATOM   2126  NE2 GLN A 139       3.366  10.288  35.588  1.00  0.00           N  
ATOM   2127  HB2 GLN A 139       3.084  10.323  31.673  1.00  0.00           H  
ATOM   2128  HB3 GLN A 139       3.349   8.837  32.542  1.00  0.00           H  
ATOM   2129  HG2 GLN A 139       5.178   9.988  33.890  1.00  0.00           H  
ATOM   2130  HG3 GLN A 139       4.806  11.469  33.039  1.00  0.00           H  
ATOM   2131 HE22 GLN A 139       2.689  10.514  36.302  1.00  0.00           H  
ATOM   2132 HE21 GLN A 139       4.126   9.670  35.835  1.00  0.00           H  
ATOM   2133  H   GLN A 139       4.282   7.602  30.083  1.00 17.75           H  
ATOM   2134  HA  GLN A 139       5.381  10.231  30.758  1.00 16.30           H  
ATOM   2135  N   PRO A 140       7.256   8.932  31.985  1.00 16.29           N  
ATOM   2136  CA  PRO A 140       8.280   8.241  32.780  1.00 13.58           C  
ATOM   2137  C   PRO A 140       8.073   8.403  34.304  1.00 15.54           C  
ATOM   2138  O   PRO A 140       7.753   9.500  34.774  1.00 15.16           O  
ATOM   2139  CD  PRO A 140       7.766  10.200  31.454  1.00  0.00           C  
ATOM   2140  CB  PRO A 140       9.586   8.898  32.305  1.00  0.00           C  
ATOM   2141  CG  PRO A 140       9.196  10.326  31.967  1.00  0.00           C  
ATOM   2142  HD3 PRO A 140       7.747  10.174  30.363  1.00  0.00           H  
ATOM   2143  HD2 PRO A 140       7.173  11.045  31.800  1.00  0.00           H  
ATOM   2144  HB2 PRO A 140      10.387   8.857  33.045  1.00  0.00           H  
ATOM   2145  HB3 PRO A 140       9.942   8.392  31.408  1.00  0.00           H  
ATOM   2146  HG3 PRO A 140       9.873  10.817  31.267  1.00  0.00           H  
ATOM   2147  HG2 PRO A 140       9.189  10.912  32.885  1.00  0.00           H  
ATOM   2148  HA  PRO A 140       8.292   7.184  32.520  1.00 13.58           H  
ATOM   2149  N   PHE A 141       8.322   7.319  35.044  1.00 14.44           N  
ATOM   2150  CA  PHE A 141       8.473   7.296  36.502  1.00 15.07           C  
ATOM   2151  C   PHE A 141       9.916   6.889  36.842  1.00 14.19           C  
ATOM   2152  O   PHE A 141      10.591   6.291  36.007  1.00 14.78           O  
ATOM   2153  CB  PHE A 141       7.530   6.248  37.123  1.00  0.00           C  
ATOM   2154  CG  PHE A 141       6.043   6.525  37.099  1.00  0.00           C  
ATOM   2155  CD1 PHE A 141       5.472   7.397  38.048  1.00  0.00           C  
ATOM   2156  CD2 PHE A 141       5.227   5.967  36.092  1.00  0.00           C  
ATOM   2157  CE1 PHE A 141       4.105   7.633  38.033  1.00  0.00           C  
ATOM   2158  CE2 PHE A 141       3.862   6.213  36.102  1.00  0.00           C  
ATOM   2159  CZ  PHE A 141       3.302   7.034  37.071  1.00  0.00           C  
ATOM   2160  HB2 PHE A 141       7.698   5.290  36.643  1.00  0.00           H  
ATOM   2161  HB3 PHE A 141       7.795   6.097  38.171  1.00  0.00           H  
ATOM   2162  HD1 PHE A 141       6.087   7.863  38.806  1.00  0.00           H  
ATOM   2163  HD2 PHE A 141       5.653   5.327  35.331  1.00  0.00           H  
ATOM   2164  HE1 PHE A 141       3.663   8.284  38.774  1.00  0.00           H  
ATOM   2165  HE2 PHE A 141       3.224   5.765  35.358  1.00  0.00           H  
ATOM   2166  HZ  PHE A 141       2.237   7.220  37.068  1.00  0.00           H  
ATOM   2167  H   PHE A 141       8.659   6.482  34.569  1.00 14.44           H  
ATOM   2168  HA  PHE A 141       8.273   8.277  36.939  1.00 15.07           H  
ATOM   2169  N   ASN A 142      10.359   7.177  38.070  1.00 13.86           N  
ATOM   2170  CA  ASN A 142      11.692   6.854  38.599  1.00 15.59           C  
ATOM   2171  C   ASN A 142      11.937   5.332  38.657  1.00 13.74           C  
ATOM   2172  O   ASN A 142      11.207   4.645  39.373  1.00 15.28           O  
ATOM   2173  CB  ASN A 142      11.884   7.425  40.033  1.00  0.00           C  
ATOM   2174  CG  ASN A 142      11.569   8.913  40.216  1.00  0.00           C  
ATOM   2175  OD1 ASN A 142      10.479   9.374  39.883  1.00  0.00           O  
ATOM   2176  ND2 ASN A 142      12.482   9.675  40.804  1.00  0.00           N  
ATOM   2177  HB2 ASN A 142      11.246   6.890  40.738  1.00  0.00           H  
ATOM   2178  HB3 ASN A 142      12.907   7.227  40.359  1.00  0.00           H  
ATOM   2179 HD22 ASN A 142      12.300  10.658  40.945  1.00  0.00           H  
ATOM   2180 HD21 ASN A 142      13.362   9.299  41.122  1.00  0.00           H  
ATOM   2181  H   ASN A 142       9.780   7.726  38.693  1.00 13.86           H  
ATOM   2182  HA  ASN A 142      12.449   7.290  37.947  1.00 15.59           H  
ATOM   2183  N   ALA A 143      12.975   4.843  37.965  1.00 12.80           N  
ATOM   2184  CA  ALA A 143      13.502   3.483  38.125  1.00 12.71           C  
ATOM   2185  C   ALA A 143      14.740   3.464  39.039  1.00 15.75           C  
ATOM   2186  O   ALA A 143      15.013   2.432  39.644  1.00 14.58           O  
ATOM   2187  CB  ALA A 143      13.855   2.878  36.759  1.00 12.72           C  
ATOM   2188  H   ALA A 143      13.521   5.462  37.365  1.00 12.80           H  
ATOM   2189  HA  ALA A 143      12.750   2.837  38.584  1.00 12.71           H  
ATOM   2190  HB1 ALA A 143      14.305   1.891  36.874  1.00 12.72           H  
ATOM   2191  HB2 ALA A 143      12.966   2.744  36.149  1.00 12.72           H  
ATOM   2192  HB3 ALA A 143      14.557   3.495  36.202  1.00 12.72           H  
ATOM   2193  N   GLY A 144      15.461   4.595  39.132  1.00 15.56           N  
ATOM   2194  CA  GLY A 144      16.538   4.852  40.097  1.00 16.53           C  
ATOM   2195  C   GLY A 144      17.756   3.915  39.988  1.00 16.10           C  
ATOM   2196  O   GLY A 144      18.500   3.780  40.956  1.00 18.56           O  
ATOM   2197  H   GLY A 144      15.187   5.375  38.549  1.00 15.56           H  
ATOM   2198  HA3 GLY A 144      16.129   4.794  41.107  1.00 16.53           H  
ATOM   2199  HA2 GLY A 144      16.890   5.874  39.956  1.00 16.53           H  
ATOM   2200  N   HIS A 145      17.936   3.220  38.858  1.00 16.19           N  
ATOM   2201  CA  HIS A 145      19.046   2.290  38.610  1.00 15.89           C  
ATOM   2202  C   HIS A 145      20.361   3.034  38.296  1.00 17.12           C  
ATOM   2203  O   HIS A 145      21.433   2.579  38.694  1.00 17.36           O  
ATOM   2204  CB  HIS A 145      18.599   1.287  37.520  1.00 15.67           C  
ATOM   2205  CG  HIS A 145      19.666   0.418  36.908  1.00 14.34           C  
ATOM   2206  ND1 HIS A 145      20.310  -0.621  37.560  1.00 15.38           N  
ATOM   2207  CD2 HIS A 145      20.196   0.441  35.643  1.00 11.42           C  
ATOM   2208  CE1 HIS A 145      21.166  -1.160  36.687  1.00 14.11           C  
ATOM   2209  NE2 HIS A 145      21.150  -0.565  35.511  1.00 14.83           N  
ATOM   2210  H   HIS A 145      17.247   3.314  38.128  1.00 16.19           H  
ATOM   2211  HA  HIS A 145      19.250   1.712  39.511  1.00 15.89           H  
ATOM   2212  HB3 HIS A 145      18.132   1.827  36.696  1.00 15.67           H  
ATOM   2213  HB2 HIS A 145      17.825   0.631  37.920  1.00 15.67           H  
ATOM   2214  HD1 HIS A 145      20.163  -0.944  38.511  1.00 15.38           H  
ATOM   2215  HD2 HIS A 145      19.933   1.112  34.845  1.00 11.42           H  
ATOM   2216  HE1 HIS A 145      21.795  -2.010  36.910  1.00 14.11           H  
ATOM   2217  N   VAL A 146      20.238   4.198  37.653  1.00 16.91           N  
ATOM   2218  CA  VAL A 146      21.301   5.155  37.385  1.00 15.66           C  
ATOM   2219  C   VAL A 146      20.719   6.572  37.571  1.00 15.31           C  
ATOM   2220  O   VAL A 146      19.512   6.722  37.804  1.00 14.17           O  
ATOM   2221  CB  VAL A 146      21.872   5.024  35.939  1.00  0.00           C  
ATOM   2222  CG1 VAL A 146      22.442   3.630  35.656  1.00  0.00           C  
ATOM   2223  CG2 VAL A 146      20.928   5.418  34.790  1.00  0.00           C  
ATOM   2224  HB  VAL A 146      22.722   5.705  35.879  1.00  0.00           H  
ATOM   2225 HG11 VAL A 146      22.924   3.629  34.680  1.00  0.00           H  
ATOM   2226 HG12 VAL A 146      23.190   3.343  36.395  1.00  0.00           H  
ATOM   2227 HG13 VAL A 146      21.672   2.860  35.642  1.00  0.00           H  
ATOM   2228 HG21 VAL A 146      21.484   5.455  33.857  1.00  0.00           H  
ATOM   2229 HG22 VAL A 146      20.151   4.670  34.662  1.00  0.00           H  
ATOM   2230 HG23 VAL A 146      20.460   6.394  34.911  1.00  0.00           H  
ATOM   2231  H   VAL A 146      19.315   4.566  37.480  1.00 16.91           H  
ATOM   2232  HA  VAL A 146      22.110   5.027  38.105  1.00 15.66           H  
ATOM   2233  N   LEU A 147      21.582   7.586  37.433  1.00 13.92           N  
ATOM   2234  CA  LEU A 147      21.242   9.005  37.368  1.00 13.81           C  
ATOM   2235  C   LEU A 147      20.260   9.264  36.206  1.00 13.47           C  
ATOM   2236  O   LEU A 147      20.668   9.245  35.045  1.00 14.13           O  
ATOM   2237  CB  LEU A 147      22.535   9.833  37.152  1.00  0.00           C  
ATOM   2238  CG  LEU A 147      23.489  10.017  38.354  1.00  0.00           C  
ATOM   2239  CD1 LEU A 147      22.865  10.808  39.517  1.00  0.00           C  
ATOM   2240  CD2 LEU A 147      24.160   8.712  38.814  1.00  0.00           C  
ATOM   2241  HB2 LEU A 147      23.092   9.391  36.325  1.00  0.00           H  
ATOM   2242  HB3 LEU A 147      22.259  10.833  36.812  1.00  0.00           H  
ATOM   2243  HG  LEU A 147      24.304  10.636  37.971  1.00  0.00           H  
ATOM   2244 HD11 LEU A 147      22.954  10.281  40.465  1.00  0.00           H  
ATOM   2245 HD12 LEU A 147      23.366  11.769  39.636  1.00  0.00           H  
ATOM   2246 HD13 LEU A 147      21.809  11.017  39.363  1.00  0.00           H  
ATOM   2247 HD21 LEU A 147      25.146   8.919  39.224  1.00  0.00           H  
ATOM   2248 HD22 LEU A 147      23.591   8.202  39.590  1.00  0.00           H  
ATOM   2249 HD23 LEU A 147      24.301   8.012  37.990  1.00  0.00           H  
ATOM   2250  H   LEU A 147      22.548   7.375  37.239  1.00 13.92           H  
ATOM   2251  HA  LEU A 147      20.767   9.291  38.307  1.00 13.81           H  
ATOM   2252  N   GLY A 148      18.985   9.491  36.539  1.00 14.62           N  
ATOM   2253  CA  GLY A 148      17.948   9.779  35.552  1.00 15.85           C  
ATOM   2254  C   GLY A 148      17.348   8.501  34.940  1.00 16.14           C  
ATOM   2255  O   GLY A 148      16.756   8.594  33.865  1.00 15.92           O  
ATOM   2256  H   GLY A 148      18.704   9.419  37.506  1.00 14.62           H  
ATOM   2257  HA3 GLY A 148      18.348  10.407  34.757  1.00 15.85           H  
ATOM   2258  HA2 GLY A 148      17.155  10.360  36.019  1.00 15.85           H  
ATOM   2259  N   ALA A 149      17.497   7.328  35.577  1.00 16.10           N  
ATOM   2260  CA  ALA A 149      16.870   6.076  35.146  1.00 15.72           C  
ATOM   2261  C   ALA A 149      15.339   6.131  35.249  1.00 16.05           C  
ATOM   2262  O   ALA A 149      14.812   6.240  36.362  1.00 16.24           O  
ATOM   2263  CB  ALA A 149      17.376   4.915  36.006  1.00  0.00           C  
ATOM   2264  HB1 ALA A 149      18.431   4.745  35.846  1.00  0.00           H  
ATOM   2265  HB2 ALA A 149      17.224   5.124  37.063  1.00  0.00           H  
ATOM   2266  HB3 ALA A 149      16.864   3.984  35.762  1.00  0.00           H  
ATOM   2267  H   ALA A 149      18.020   7.304  36.445  1.00 16.10           H  
ATOM   2268  HA  ALA A 149      17.165   5.890  34.113  1.00 15.72           H  
ATOM   2269  N   ALA A 150      14.660   6.004  34.108  1.00 16.04           N  
ATOM   2270  CA  ALA A 150      13.207   5.991  34.021  1.00 17.07           C  
ATOM   2271  C   ALA A 150      12.685   4.566  33.780  1.00 15.52           C  
ATOM   2272  O   ALA A 150      13.281   3.827  32.999  1.00 14.69           O  
ATOM   2273  CB  ALA A 150      12.777   6.911  32.869  1.00 18.24           C  
ATOM   2274  H   ALA A 150      15.167   5.837  33.243  1.00 16.04           H  
ATOM   2275  HA  ALA A 150      12.780   6.386  34.941  1.00 17.07           H  
ATOM   2276  HB1 ALA A 150      11.695   6.878  32.735  1.00 18.24           H  
ATOM   2277  HB2 ALA A 150      13.057   7.947  33.062  1.00 18.24           H  
ATOM   2278  HB3 ALA A 150      13.230   6.608  31.923  1.00 18.24           H  
ATOM   2279  N   MET A 151      11.544   4.241  34.398  1.00 14.46           N  
ATOM   2280  CA  MET A 151      10.624   3.207  33.925  1.00 14.96           C  
ATOM   2281  C   MET A 151       9.508   3.938  33.166  1.00 16.42           C  
ATOM   2282  O   MET A 151       9.239   5.108  33.451  1.00 14.99           O  
ATOM   2283  CB  MET A 151      10.069   2.357  35.093  1.00  0.00           C  
ATOM   2284  CG  MET A 151       9.070   3.023  36.052  1.00  0.00           C  
ATOM   2285  SD  MET A 151       8.209   1.838  37.117  1.00  0.00           S  
ATOM   2286  CE  MET A 151       7.402   2.953  38.294  1.00  0.00           C  
ATOM   2287  HB2 MET A 151       9.574   1.490  34.658  1.00  0.00           H  
ATOM   2288  HB3 MET A 151      10.899   1.952  35.668  1.00  0.00           H  
ATOM   2289  HG2 MET A 151       9.588   3.758  36.669  1.00  0.00           H  
ATOM   2290  HG3 MET A 151       8.293   3.543  35.496  1.00  0.00           H  
ATOM   2291  HE1 MET A 151       6.956   2.375  39.101  1.00  0.00           H  
ATOM   2292  HE2 MET A 151       8.129   3.637  38.732  1.00  0.00           H  
ATOM   2293  HE3 MET A 151       6.613   3.528  37.809  1.00  0.00           H  
ATOM   2294  H   MET A 151      11.110   4.961  34.977  1.00 14.46           H  
ATOM   2295  HA  MET A 151      11.137   2.535  33.233  1.00 14.96           H  
ATOM   2296  N   PHE A 152       8.859   3.243  32.236  1.00 15.16           N  
ATOM   2297  CA  PHE A 152       7.935   3.847  31.288  1.00 15.12           C  
ATOM   2298  C   PHE A 152       6.538   3.264  31.453  1.00 13.92           C  
ATOM   2299  O   PHE A 152       6.379   2.052  31.328  1.00 15.61           O  
ATOM   2300  CB  PHE A 152       8.451   3.574  29.867  1.00  0.00           C  
ATOM   2301  CG  PHE A 152       9.755   4.251  29.483  1.00  0.00           C  
ATOM   2302  CD1 PHE A 152      10.596   3.631  28.538  1.00  0.00           C  
ATOM   2303  CD2 PHE A 152      10.057   5.565  29.910  1.00  0.00           C  
ATOM   2304  CE1 PHE A 152      11.732   4.282  28.083  1.00  0.00           C  
ATOM   2305  CE2 PHE A 152      11.202   6.195  29.454  1.00  0.00           C  
ATOM   2306  CZ  PHE A 152      12.031   5.555  28.549  1.00  0.00           C  
ATOM   2307  HB2 PHE A 152       8.567   2.498  29.729  1.00  0.00           H  
ATOM   2308  HB3 PHE A 152       7.689   3.873  29.154  1.00  0.00           H  
ATOM   2309  HD1 PHE A 152      10.353   2.649  28.160  1.00  0.00           H  
ATOM   2310  HD2 PHE A 152       9.413   6.101  30.589  1.00  0.00           H  
ATOM   2311  HE1 PHE A 152      12.379   3.803  27.362  1.00  0.00           H  
ATOM   2312  HE2 PHE A 152      11.438   7.196  29.786  1.00  0.00           H  
ATOM   2313  HZ  PHE A 152      12.896   6.079  28.182  1.00  0.00           H  
ATOM   2314  H   PHE A 152       9.016   2.242  32.136  1.00 15.16           H  
ATOM   2315  HA  PHE A 152       7.848   4.923  31.436  1.00 15.12           H  
ATOM   2316  N   MET A 153       5.560   4.142  31.688  1.00 14.39           N  
ATOM   2317  CA  MET A 153       4.140   3.828  31.698  1.00 14.29           C  
ATOM   2318  C   MET A 153       3.498   4.567  30.517  1.00 17.34           C  
ATOM   2319  O   MET A 153       3.851   5.719  30.243  1.00 16.29           O  
ATOM   2320  CB  MET A 153       3.567   4.265  33.063  1.00  0.00           C  
ATOM   2321  CG  MET A 153       2.071   3.976  33.310  1.00  0.00           C  
ATOM   2322  SD  MET A 153       0.829   5.056  32.535  1.00  0.00           S  
ATOM   2323  CE  MET A 153       1.384   6.709  33.014  1.00  0.00           C  
ATOM   2324  HB2 MET A 153       4.132   3.774  33.854  1.00  0.00           H  
ATOM   2325  HB3 MET A 153       3.764   5.327  33.196  1.00  0.00           H  
ATOM   2326  HG2 MET A 153       1.846   2.951  33.013  1.00  0.00           H  
ATOM   2327  HG3 MET A 153       1.890   4.011  34.383  1.00  0.00           H  
ATOM   2328  HE1 MET A 153       0.664   7.457  32.681  1.00  0.00           H  
ATOM   2329  HE2 MET A 153       1.494   6.792  34.095  1.00  0.00           H  
ATOM   2330  HE3 MET A 153       2.337   6.924  32.538  1.00  0.00           H  
ATOM   2331  H   MET A 153       5.759   5.137  31.717  1.00 14.39           H  
ATOM   2332  HA  MET A 153       3.978   2.756  31.575  1.00 14.29           H  
ATOM   2333  N   VAL A 154       2.554   3.897  29.861  1.00 17.51           N  
ATOM   2334  CA  VAL A 154       1.714   4.456  28.817  1.00 19.64           C  
ATOM   2335  C   VAL A 154       0.245   4.124  29.137  1.00 19.77           C  
ATOM   2336  O   VAL A 154      -0.022   3.059  29.691  1.00 19.10           O  
ATOM   2337  CB  VAL A 154       2.133   3.883  27.432  1.00  0.00           C  
ATOM   2338  CG1 VAL A 154       2.176   2.344  27.337  1.00  0.00           C  
ATOM   2339  CG2 VAL A 154       1.298   4.458  26.283  1.00  0.00           C  
ATOM   2340  HB  VAL A 154       3.153   4.222  27.265  1.00  0.00           H  
ATOM   2341 HG11 VAL A 154       2.487   2.025  26.342  1.00  0.00           H  
ATOM   2342 HG12 VAL A 154       2.893   1.922  28.039  1.00  0.00           H  
ATOM   2343 HG13 VAL A 154       1.203   1.894  27.537  1.00  0.00           H  
ATOM   2344 HG21 VAL A 154       0.256   4.142  26.327  1.00  0.00           H  
ATOM   2345 HG22 VAL A 154       1.319   5.546  26.296  1.00  0.00           H  
ATOM   2346 HG23 VAL A 154       1.672   4.149  25.320  1.00  0.00           H  
ATOM   2347  H   VAL A 154       2.284   2.959  30.148  1.00 17.51           H  
ATOM   2348  HA  VAL A 154       1.812   5.540  28.803  1.00 19.64           H  
ATOM   2349  N   ASP A 155      -0.678   5.027  28.787  1.00 21.51           N  
ATOM   2350  CA  ASP A 155      -2.121   4.803  28.833  1.00 24.51           C  
ATOM   2351  C   ASP A 155      -2.674   5.146  27.441  1.00 25.03           C  
ATOM   2352  O   ASP A 155      -2.294   6.168  26.860  1.00 24.05           O  
ATOM   2353  CB  ASP A 155      -2.868   5.582  29.952  1.00  0.00           C  
ATOM   2354  CG  ASP A 155      -2.889   7.111  29.880  1.00  0.00           C  
ATOM   2355  OD1 ASP A 155      -3.953   7.651  29.512  1.00  0.00           O  
ATOM   2356  OD2 ASP A 155      -1.913   7.760  30.307  1.00  0.00           O1-
ATOM   2357  HB2 ASP A 155      -3.900   5.232  29.999  1.00  0.00           H  
ATOM   2358  HB3 ASP A 155      -2.463   5.307  30.927  1.00  0.00           H  
ATOM   2359  H   ASP A 155      -0.387   5.898  28.342  1.00 21.51           H  
ATOM   2360  HA  ASP A 155      -2.313   3.743  28.996  1.00 24.51           H  
ATOM   2361  N   ILE A 156      -3.550   4.280  26.916  1.00 25.80           N  
ATOM   2362  CA  ILE A 156      -4.131   4.407  25.582  1.00 27.09           C  
ATOM   2363  C   ILE A 156      -5.242   3.357  25.382  1.00 28.67           C  
ATOM   2364  O   ILE A 156      -5.053   2.190  25.721  1.00 27.59           O  
ATOM   2365  CB  ILE A 156      -3.063   4.261  24.451  1.00  0.00           C  
ATOM   2366  CG1 ILE A 156      -3.644   4.458  23.034  1.00  0.00           C  
ATOM   2367  CG2 ILE A 156      -2.223   2.967  24.529  1.00  0.00           C  
ATOM   2368  CD1 ILE A 156      -2.561   4.777  22.000  1.00  0.00           C  
ATOM   2369  HB  ILE A 156      -2.363   5.082  24.596  1.00  0.00           H  
ATOM   2370 HG12 ILE A 156      -4.195   3.570  22.721  1.00  0.00           H  
ATOM   2371 HG13 ILE A 156      -4.363   5.278  23.042  1.00  0.00           H  
ATOM   2372 HG21 ILE A 156      -1.400   2.985  23.816  1.00  0.00           H  
ATOM   2373 HG22 ILE A 156      -1.777   2.831  25.514  1.00  0.00           H  
ATOM   2374 HG23 ILE A 156      -2.817   2.081  24.313  1.00  0.00           H  
ATOM   2375 HD11 ILE A 156      -2.788   5.692  21.455  1.00  0.00           H  
ATOM   2376 HD12 ILE A 156      -1.593   4.908  22.475  1.00  0.00           H  
ATOM   2377 HD13 ILE A 156      -2.449   3.970  21.282  1.00  0.00           H  
ATOM   2378  H   ILE A 156      -3.789   3.423  27.412  1.00 25.80           H  
ATOM   2379  HA  ILE A 156      -4.578   5.401  25.517  1.00 27.09           H  
ATOM   2380  N   ALA A 157      -6.391   3.784  24.835  1.00 31.37           N  
ATOM   2381  CA  ALA A 157      -7.536   2.945  24.441  1.00 32.98           C  
ATOM   2382  C   ALA A 157      -8.161   2.121  25.593  1.00 30.87           C  
ATOM   2383  O   ALA A 157      -8.790   1.091  25.345  1.00 33.88           O  
ATOM   2384  CB  ALA A 157      -7.150   2.059  23.236  1.00  0.00           C  
ATOM   2385  HB1 ALA A 157      -8.020   1.539  22.834  1.00  0.00           H  
ATOM   2386  HB2 ALA A 157      -6.729   2.656  22.426  1.00  0.00           H  
ATOM   2387  HB3 ALA A 157      -6.414   1.302  23.510  1.00  0.00           H  
ATOM   2388  H   ALA A 157      -6.482   4.765  24.611  1.00 31.37           H  
ATOM   2389  HA  ALA A 157      -8.316   3.631  24.108  1.00 32.98           H  
ATOM   2390  N   GLY A 158      -7.974   2.584  26.836  1.00 30.48           N  
ATOM   2391  CA  GLY A 158      -8.401   1.897  28.057  1.00 28.30           C  
ATOM   2392  C   GLY A 158      -7.398   0.815  28.506  1.00 29.81           C  
ATOM   2393  O   GLY A 158      -7.631   0.180  29.534  1.00 29.50           O  
ATOM   2394  H   GLY A 158      -7.443   3.435  26.950  1.00 30.48           H  
ATOM   2395  HA3 GLY A 158      -9.384   1.444  27.922  1.00 28.30           H  
ATOM   2396  HA2 GLY A 158      -8.502   2.632  28.856  1.00 28.30           H  
ATOM   2397  N   MET A 159      -6.297   0.616  27.770  1.00 28.15           N  
ATOM   2398  CA  MET A 159      -5.193  -0.296  28.078  1.00 28.17           C  
ATOM   2399  C   MET A 159      -4.015   0.537  28.615  1.00 25.67           C  
ATOM   2400  O   MET A 159      -4.035   1.770  28.491  1.00 23.77           O  
ATOM   2401  CB  MET A 159      -4.813  -1.085  26.805  1.00  0.00           C  
ATOM   2402  CG  MET A 159      -6.000  -1.724  26.058  1.00  0.00           C  
ATOM   2403  SD  MET A 159      -7.054  -2.824  27.048  1.00  0.00           S  
ATOM   2404  CE  MET A 159      -8.336  -3.201  25.825  1.00  0.00           C  
ATOM   2405  HB2 MET A 159      -4.287  -0.423  26.114  1.00  0.00           H  
ATOM   2406  HB3 MET A 159      -4.092  -1.861  27.067  1.00  0.00           H  
ATOM   2407  HG2 MET A 159      -6.625  -0.942  25.624  1.00  0.00           H  
ATOM   2408  HG3 MET A 159      -5.623  -2.300  25.215  1.00  0.00           H  
ATOM   2409  HE1 MET A 159      -9.083  -3.872  26.251  1.00  0.00           H  
ATOM   2410  HE2 MET A 159      -8.839  -2.288  25.502  1.00  0.00           H  
ATOM   2411  HE3 MET A 159      -7.901  -3.684  24.949  1.00  0.00           H  
ATOM   2412  H   MET A 159      -6.100   1.241  26.994  1.00 28.15           H  
ATOM   2413  HA  MET A 159      -5.496  -1.004  28.852  1.00 28.17           H  
ATOM   2414  N   ARG A 160      -3.046  -0.105  29.284  1.00 25.07           N  
ATOM   2415  CA  ARG A 160      -2.128   0.634  30.147  1.00 23.57           C  
ATOM   2416  C   ARG A 160      -0.764  -0.055  30.382  1.00 21.42           C  
ATOM   2417  O   ARG A 160      -0.380  -0.182  31.541  1.00 20.86           O  
ATOM   2418  CB  ARG A 160      -2.881   1.008  31.468  1.00  0.00           C  
ATOM   2419  CG  ARG A 160      -2.686   2.469  31.904  1.00  0.00           C  
ATOM   2420  CD  ARG A 160      -3.433   2.795  33.208  1.00  0.00           C  
ATOM   2421  NE  ARG A 160      -3.222   4.177  33.665  1.00  0.00           N  
ATOM   2422  CZ  ARG A 160      -2.209   4.652  34.404  1.00  0.00           C  
ATOM   2423  NH1 ARG A 160      -1.204   3.869  34.796  1.00  0.00           N  
ATOM   2424  NH2 ARG A 160      -2.219   5.933  34.769  1.00  0.00           N1+
ATOM   2425  HB2 ARG A 160      -3.955   0.863  31.351  1.00  0.00           H  
ATOM   2426  HB3 ARG A 160      -2.622   0.328  32.279  1.00  0.00           H  
ATOM   2427  HG2 ARG A 160      -1.639   2.771  31.956  1.00  0.00           H  
ATOM   2428  HG3 ARG A 160      -3.132   3.058  31.105  1.00  0.00           H  
ATOM   2429  HD2 ARG A 160      -4.496   2.781  32.962  1.00  0.00           H  
ATOM   2430  HD3 ARG A 160      -3.307   2.047  33.991  1.00  0.00           H  
ATOM   2431  HE  ARG A 160      -3.943   4.822  33.367  1.00  0.00           H  
ATOM   2432 HH12 ARG A 160      -0.426   4.239  35.310  1.00  0.00           H  
ATOM   2433 HH11 ARG A 160      -1.103   2.907  34.440  1.00  0.00           H  
ATOM   2434 HH22 ARG A 160      -1.486   6.343  35.326  1.00  0.00           H  
ATOM   2435 HH21 ARG A 160      -2.955   6.564  34.492  1.00  0.00           H  
ATOM   2436  H   ARG A 160      -3.030  -1.115  29.350  1.00 25.07           H  
ATOM   2437  HA  ARG A 160      -1.870   1.551  29.627  1.00 23.57           H  
ATOM   2438  N   ALA A 161      -0.035  -0.501  29.344  1.00 19.04           N  
ATOM   2439  CA  ALA A 161       1.284  -1.148  29.507  1.00 17.85           C  
ATOM   2440  C   ALA A 161       2.332  -0.362  30.332  1.00 17.72           C  
ATOM   2441  O   ALA A 161       2.314   0.870  30.391  1.00 15.06           O  
ATOM   2442  CB  ALA A 161       1.884  -1.513  28.140  1.00  0.00           C  
ATOM   2443  HB1 ALA A 161       1.404  -2.406  27.745  1.00  0.00           H  
ATOM   2444  HB2 ALA A 161       1.763  -0.708  27.414  1.00  0.00           H  
ATOM   2445  HB3 ALA A 161       2.948  -1.744  28.202  1.00  0.00           H  
ATOM   2446  H   ALA A 161      -0.418  -0.493  28.402  1.00 19.04           H  
ATOM   2447  HA  ALA A 161       1.097  -2.081  30.044  1.00 17.85           H  
ATOM   2448  N   LEU A 162       3.263  -1.115  30.927  1.00 16.98           N  
ATOM   2449  CA  LEU A 162       4.376  -0.601  31.715  1.00 15.67           C  
ATOM   2450  C   LEU A 162       5.619  -1.420  31.340  1.00 12.87           C  
ATOM   2451  O   LEU A 162       5.533  -2.650  31.290  1.00 15.51           O  
ATOM   2452  CB  LEU A 162       4.039  -0.740  33.222  1.00  0.00           C  
ATOM   2453  CG  LEU A 162       4.135   0.551  34.060  1.00  0.00           C  
ATOM   2454  CD1 LEU A 162       3.359   0.415  35.385  1.00  0.00           C  
ATOM   2455  CD2 LEU A 162       5.593   0.997  34.294  1.00  0.00           C  
ATOM   2456  HB2 LEU A 162       3.022  -1.119  33.310  1.00  0.00           H  
ATOM   2457  HB3 LEU A 162       4.673  -1.496  33.683  1.00  0.00           H  
ATOM   2458  HG  LEU A 162       3.636   1.330  33.484  1.00  0.00           H  
ATOM   2459 HD11 LEU A 162       2.576   1.169  35.442  1.00  0.00           H  
ATOM   2460 HD12 LEU A 162       2.884  -0.559  35.502  1.00  0.00           H  
ATOM   2461 HD13 LEU A 162       3.992   0.555  36.258  1.00  0.00           H  
ATOM   2462 HD21 LEU A 162       5.730   2.046  34.036  1.00  0.00           H  
ATOM   2463 HD22 LEU A 162       5.915   0.882  35.329  1.00  0.00           H  
ATOM   2464 HD23 LEU A 162       6.300   0.427  33.691  1.00  0.00           H  
ATOM   2465  H   LEU A 162       3.263  -2.119  30.793  1.00 16.98           H  
ATOM   2466  HA  LEU A 162       4.544   0.443  31.463  1.00 15.67           H  
ATOM   2467  N   TYR A 163       6.745  -0.734  31.124  1.00 13.85           N  
ATOM   2468  CA  TYR A 163       8.067  -1.335  30.990  1.00 12.13           C  
ATOM   2469  C   TYR A 163       8.928  -0.838  32.153  1.00 14.80           C  
ATOM   2470  O   TYR A 163       9.073   0.374  32.329  1.00 13.90           O  
ATOM   2471  CB  TYR A 163       8.695  -0.986  29.621  1.00 11.36           C  
ATOM   2472  CG  TYR A 163      10.093  -1.542  29.346  1.00 12.53           C  
ATOM   2473  CD1 TYR A 163      11.045  -0.762  28.656  1.00 13.57           C  
ATOM   2474  CD2 TYR A 163      10.450  -2.846  29.752  1.00 10.85           C  
ATOM   2475  CE1 TYR A 163      12.317  -1.290  28.351  1.00 12.95           C  
ATOM   2476  CE2 TYR A 163      11.722  -3.369  29.464  1.00  9.75           C  
ATOM   2477  CZ  TYR A 163      12.653  -2.599  28.747  1.00 13.43           C  
ATOM   2478  OH  TYR A 163      13.873  -3.123  28.441  1.00 12.34           O  
ATOM   2479  H   TYR A 163       6.730   0.281  31.229  1.00 13.85           H  
ATOM   2480  HA  TYR A 163       7.977  -2.414  31.063  1.00 12.13           H  
ATOM   2481  HB3 TYR A 163       8.733   0.099  29.517  1.00 11.36           H  
ATOM   2482  HB2 TYR A 163       8.039  -1.338  28.826  1.00 11.36           H  
ATOM   2483  HD1 TYR A 163      10.803   0.243  28.346  1.00 13.57           H  
ATOM   2484  HD2 TYR A 163       9.760  -3.472  30.288  1.00 10.85           H  
ATOM   2485  HE1 TYR A 163      13.038  -0.687  27.813  1.00 12.95           H  
ATOM   2486  HE2 TYR A 163      11.964  -4.368  29.792  1.00  9.75           H  
ATOM   2487  HH  TYR A 163      14.035  -3.985  28.838  1.00 12.34           H  
ATOM   2488  N   THR A 164       9.477  -1.778  32.927  1.00 15.34           N  
ATOM   2489  CA  THR A 164      10.327  -1.492  34.075  1.00 15.44           C  
ATOM   2490  C   THR A 164      11.695  -0.891  33.674  1.00 15.94           C  
ATOM   2491  O   THR A 164      12.238  -0.084  34.426  1.00 17.21           O  
ATOM   2492  CB  THR A 164      10.570  -2.795  34.890  1.00  0.00           C  
ATOM   2493  OG1 THR A 164      11.235  -3.802  34.144  1.00  0.00           O  
ATOM   2494  CG2 THR A 164       9.277  -3.392  35.469  1.00  0.00           C  
ATOM   2495  HB  THR A 164      11.230  -2.570  35.722  1.00  0.00           H  
ATOM   2496  HG1 THR A 164      12.159  -3.513  33.998  1.00  0.00           H  
ATOM   2497 HG21 THR A 164       9.484  -4.281  36.066  1.00  0.00           H  
ATOM   2498 HG22 THR A 164       8.780  -2.673  36.122  1.00  0.00           H  
ATOM   2499 HG23 THR A 164       8.567  -3.674  34.692  1.00  0.00           H  
ATOM   2500  H   THR A 164       9.315  -2.765  32.743  1.00 15.34           H  
ATOM   2501  HA  THR A 164       9.810  -0.777  34.716  1.00 15.44           H  
ATOM   2502  N   GLY A 165      12.249  -1.314  32.524  1.00 14.06           N  
ATOM   2503  CA  GLY A 165      13.685  -1.221  32.245  1.00 16.33           C  
ATOM   2504  C   GLY A 165      14.434  -2.129  33.238  1.00 16.18           C  
ATOM   2505  O   GLY A 165      13.855  -3.081  33.766  1.00 13.57           O  
ATOM   2506  H   GLY A 165      11.719  -1.954  31.948  1.00 14.06           H  
ATOM   2507  HA3 GLY A 165      14.022  -0.188  32.346  1.00 16.33           H  
ATOM   2508  HA2 GLY A 165      13.887  -1.540  31.222  1.00 16.33           H  
ATOM   2509  N   ASP A 166      15.700  -1.815  33.519  1.00 12.56           N  
ATOM   2510  CA  ASP A 166      16.423  -2.312  34.697  1.00 13.98           C  
ATOM   2511  C   ASP A 166      15.865  -1.623  35.965  1.00 15.26           C  
ATOM   2512  O   ASP A 166      15.636  -0.410  35.926  1.00 14.59           O  
ATOM   2513  CB  ASP A 166      17.929  -2.023  34.629  1.00 16.20           C  
ATOM   2514  CG  ASP A 166      18.740  -2.616  33.494  1.00 20.01           C  
ATOM   2515  OD1 ASP A 166      19.921  -2.333  33.480  1.00 22.50           O  
ATOM   2516  OD2 ASP A 166      18.359  -3.344  32.577  1.00 22.98           O1-
ATOM   2517  H   ASP A 166      16.135  -1.040  33.043  1.00 12.56           H  
ATOM   2518  HA  ASP A 166      16.286  -3.393  34.770  1.00 13.98           H  
ATOM   2519  HB3 ASP A 166      18.405  -2.335  35.557  1.00 16.20           H  
ATOM   2520  HB2 ASP A 166      18.069  -0.946  34.553  1.00 16.20           H  
ATOM   2521  N   PHE A 167      15.669  -2.363  37.064  1.00 15.34           N  
ATOM   2522  CA  PHE A 167      15.094  -1.843  38.315  1.00 16.38           C  
ATOM   2523  C   PHE A 167      16.151  -1.852  39.428  1.00 16.44           C  
ATOM   2524  O   PHE A 167      17.008  -2.731  39.434  1.00 14.27           O  
ATOM   2525  CB  PHE A 167      13.866  -2.698  38.701  1.00  0.00           C  
ATOM   2526  CG  PHE A 167      12.585  -1.897  38.828  1.00  0.00           C  
ATOM   2527  CD1 PHE A 167      12.101  -1.174  37.721  1.00  0.00           C  
ATOM   2528  CD2 PHE A 167      11.873  -1.853  40.044  1.00  0.00           C  
ATOM   2529  CE1 PHE A 167      10.910  -0.471  37.817  1.00  0.00           C  
ATOM   2530  CE2 PHE A 167      10.696  -1.122  40.125  1.00  0.00           C  
ATOM   2531  CZ  PHE A 167      10.208  -0.450  39.014  1.00  0.00           C  
ATOM   2532  HB2 PHE A 167      13.692  -3.484  37.964  1.00  0.00           H  
ATOM   2533  HB3 PHE A 167      14.037  -3.229  39.638  1.00  0.00           H  
ATOM   2534  HD1 PHE A 167      12.656  -1.170  36.793  1.00  0.00           H  
ATOM   2535  HD2 PHE A 167      12.238  -2.381  40.914  1.00  0.00           H  
ATOM   2536  HE1 PHE A 167      10.535   0.070  36.962  1.00  0.00           H  
ATOM   2537  HE2 PHE A 167      10.154  -1.066  41.057  1.00  0.00           H  
ATOM   2538  HZ  PHE A 167       9.289   0.112  39.096  1.00  0.00           H  
ATOM   2539  H   PHE A 167      15.964  -3.345  37.089  1.00 15.34           H  
ATOM   2540  HA  PHE A 167      14.783  -0.804  38.185  1.00 16.38           H  
ATOM   2541  N   SER A 168      16.107  -0.875  40.346  1.00 18.40           N  
ATOM   2542  CA  SER A 168      17.204  -0.648  41.286  1.00 18.12           C  
ATOM   2543  C   SER A 168      17.066  -1.372  42.629  1.00 18.96           C  
ATOM   2544  O   SER A 168      15.964  -1.631  43.120  1.00 18.37           O  
ATOM   2545  CB  SER A 168      17.452   0.858  41.451  1.00  0.00           C  
ATOM   2546  OG  SER A 168      16.741   1.507  42.487  1.00  0.00           O  
ATOM   2547  HB2 SER A 168      18.514   1.028  41.638  1.00  0.00           H  
ATOM   2548  HB3 SER A 168      17.213   1.341  40.512  1.00  0.00           H  
ATOM   2549  HG  SER A 168      17.052   2.422  42.505  1.00  0.00           H  
ATOM   2550  H   SER A 168      15.370  -0.182  40.349  1.00 18.40           H  
ATOM   2551  HA  SER A 168      18.099  -1.029  40.803  1.00 18.12           H  
ATOM   2552  N   ARG A 169      18.228  -1.628  43.232  1.00 17.50           N  
ATOM   2553  CA  ARG A 169      18.379  -2.105  44.593  1.00 17.68           C  
ATOM   2554  C   ARG A 169      18.233  -0.936  45.584  1.00 18.23           C  
ATOM   2555  O   ARG A 169      19.219  -0.387  46.067  1.00 17.92           O  
ATOM   2556  CB  ARG A 169      19.724  -2.837  44.679  1.00  0.00           C  
ATOM   2557  CG  ARG A 169      20.033  -3.419  46.056  1.00  0.00           C  
ATOM   2558  CD  ARG A 169      21.295  -4.266  46.045  1.00  0.00           C  
ATOM   2559  NE  ARG A 169      21.466  -4.955  47.331  1.00  0.00           N  
ATOM   2560  CZ  ARG A 169      22.204  -4.524  48.355  1.00  0.00           C  
ATOM   2561  NH1 ARG A 169      22.769  -3.317  48.346  1.00  0.00           N  
ATOM   2562  NH2 ARG A 169      22.405  -5.314  49.399  1.00  0.00           N1+
ATOM   2563  HB2 ARG A 169      19.707  -3.655  43.967  1.00  0.00           H  
ATOM   2564  HB3 ARG A 169      20.541  -2.180  44.374  1.00  0.00           H  
ATOM   2565  HG2 ARG A 169      20.216  -2.581  46.721  1.00  0.00           H  
ATOM   2566  HG3 ARG A 169      19.192  -3.982  46.464  1.00  0.00           H  
ATOM   2567  HD2 ARG A 169      21.291  -4.941  45.192  1.00  0.00           H  
ATOM   2568  HD3 ARG A 169      22.171  -3.636  45.894  1.00  0.00           H  
ATOM   2569  HE  ARG A 169      20.993  -5.845  47.410  1.00  0.00           H  
ATOM   2570 HH12 ARG A 169      23.433  -3.056  49.051  1.00  0.00           H  
ATOM   2571 HH11 ARG A 169      22.691  -2.733  47.531  1.00  0.00           H  
ATOM   2572 HH22 ARG A 169      23.356  -5.318  49.778  1.00  0.00           H  
ATOM   2573 HH21 ARG A 169      21.940  -6.207  49.545  1.00  0.00           H  
ATOM   2574  H   ARG A 169      19.086  -1.352  42.770  1.00 17.50           H  
ATOM   2575  HA  ARG A 169      17.591  -2.831  44.803  1.00 17.68           H  
ATOM   2576  N   VAL A 170      16.985  -0.610  45.925  1.00 17.81           N  
ATOM   2577  CA  VAL A 170      16.641   0.494  46.816  1.00 20.26           C  
ATOM   2578  C   VAL A 170      17.183   0.533  48.277  1.00 19.91           C  
ATOM   2579  O   VAL A 170      17.033   1.604  48.873  1.00 18.76           O  
ATOM   2580  CB  VAL A 170      15.114   0.752  46.839  1.00  0.00           C  
ATOM   2581  CG1 VAL A 170      14.585   1.050  45.429  1.00  0.00           C  
ATOM   2582  CG2 VAL A 170      14.327  -0.385  47.512  1.00  0.00           C  
ATOM   2583  HB  VAL A 170      14.927   1.661  47.415  1.00  0.00           H  
ATOM   2584 HG11 VAL A 170      13.589   1.486  45.472  1.00  0.00           H  
ATOM   2585 HG12 VAL A 170      15.229   1.759  44.911  1.00  0.00           H  
ATOM   2586 HG13 VAL A 170      14.540   0.154  44.811  1.00  0.00           H  
ATOM   2587 HG21 VAL A 170      13.252  -0.263  47.376  1.00  0.00           H  
ATOM   2588 HG22 VAL A 170      14.617  -1.342  47.093  1.00  0.00           H  
ATOM   2589 HG23 VAL A 170      14.514  -0.429  48.585  1.00  0.00           H  
ATOM   2590  H   VAL A 170      16.215  -1.050  45.440  1.00 17.81           H  
ATOM   2591  HA  VAL A 170      17.097   1.371  46.350  1.00 20.26           H  
ATOM   2592  N   PRO A 171      17.871  -0.498  48.845  1.00 18.46           N  
ATOM   2593  CA  PRO A 171      18.715  -0.226  50.024  1.00 20.92           C  
ATOM   2594  C   PRO A 171      19.917   0.715  49.782  1.00 19.56           C  
ATOM   2595  O   PRO A 171      20.430   1.227  50.778  1.00 17.10           O  
ATOM   2596  CD  PRO A 171      17.708  -1.953  48.680  1.00  0.00           C  
ATOM   2597  CB  PRO A 171      19.123  -1.614  50.563  1.00  0.00           C  
ATOM   2598  CG  PRO A 171      18.900  -2.573  49.411  1.00  0.00           C  
ATOM   2599  HD3 PRO A 171      16.780  -2.234  49.180  1.00  0.00           H  
ATOM   2600  HD2 PRO A 171      17.635  -2.340  47.672  1.00  0.00           H  
ATOM   2601  HB2 PRO A 171      20.146  -1.655  50.939  1.00  0.00           H  
ATOM   2602  HB3 PRO A 171      18.467  -1.881  51.393  1.00  0.00           H  
ATOM   2603  HG3 PRO A 171      18.730  -3.603  49.728  1.00  0.00           H  
ATOM   2604  HG2 PRO A 171      19.790  -2.562  48.789  1.00  0.00           H  
ATOM   2605  HA  PRO A 171      18.101   0.254  50.789  1.00 20.92           H  
ATOM   2606  N   ASP A 172      20.354   0.942  48.527  1.00 18.58           N  
ATOM   2607  CA  ASP A 172      21.498   1.819  48.220  1.00 19.03           C  
ATOM   2608  C   ASP A 172      21.267   3.295  48.596  1.00 21.48           C  
ATOM   2609  O   ASP A 172      20.133   3.780  48.622  1.00 22.21           O  
ATOM   2610  CB  ASP A 172      22.137   1.655  46.813  1.00  0.00           C  
ATOM   2611  CG  ASP A 172      21.286   1.937  45.572  1.00  0.00           C  
ATOM   2612  OD1 ASP A 172      20.547   2.942  45.556  1.00  0.00           O  
ATOM   2613  OD2 ASP A 172      21.514   1.241  44.561  1.00  0.00           O1-
ATOM   2614  HB2 ASP A 172      23.046   2.256  46.745  1.00  0.00           H  
ATOM   2615  HB3 ASP A 172      22.475   0.620  46.744  1.00  0.00           H  
ATOM   2616  H   ASP A 172      19.893   0.517  47.727  1.00 18.58           H  
ATOM   2617  HA  ASP A 172      22.272   1.501  48.905  1.00 19.03           H  
ATOM   2618  N   ARG A 173      22.368   3.962  48.967  1.00 20.62           N  
ATOM   2619  CA  ARG A 173      22.363   5.324  49.497  1.00 21.35           C  
ATOM   2620  C   ARG A 173      22.584   6.387  48.409  1.00 18.73           C  
ATOM   2621  O   ARG A 173      22.291   7.553  48.671  1.00 20.44           O  
ATOM   2622  CB  ARG A 173      23.446   5.466  50.590  1.00  0.00           C  
ATOM   2623  CG  ARG A 173      23.290   4.495  51.773  1.00  0.00           C  
ATOM   2624  CD  ARG A 173      24.401   4.674  52.821  1.00  0.00           C  
ATOM   2625  NE  ARG A 173      24.149   3.896  54.042  1.00  0.00           N  
ATOM   2626  CZ  ARG A 173      23.293   4.191  55.029  1.00  0.00           C  
ATOM   2627  NH1 ARG A 173      22.557   5.304  54.987  1.00  0.00           N  
ATOM   2628  NH2 ARG A 173      23.177   3.363  56.065  1.00  0.00           N1+
ATOM   2629  HB2 ARG A 173      24.438   5.342  50.150  1.00  0.00           H  
ATOM   2630  HB3 ARG A 173      23.417   6.486  50.978  1.00  0.00           H  
ATOM   2631  HG2 ARG A 173      22.299   4.538  52.225  1.00  0.00           H  
ATOM   2632  HG3 ARG A 173      23.385   3.491  51.361  1.00  0.00           H  
ATOM   2633  HD2 ARG A 173      25.298   4.204  52.413  1.00  0.00           H  
ATOM   2634  HD3 ARG A 173      24.671   5.714  53.007  1.00  0.00           H  
ATOM   2635  HE  ARG A 173      24.727   3.061  54.099  1.00  0.00           H  
ATOM   2636 HH12 ARG A 173      21.901   5.549  55.713  1.00  0.00           H  
ATOM   2637 HH11 ARG A 173      22.644   5.951  54.223  1.00  0.00           H  
ATOM   2638 HH22 ARG A 173      22.547   3.540  56.834  1.00  0.00           H  
ATOM   2639 HH21 ARG A 173      23.724   2.518  56.132  1.00  0.00           H  
ATOM   2640  H   ARG A 173      23.257   3.482  48.958  1.00 20.62           H  
ATOM   2641  HA  ARG A 173      21.397   5.532  49.961  1.00 21.35           H  
ATOM   2642  N   HIS A 174      23.127   5.989  47.250  1.00 17.26           N  
ATOM   2643  CA  HIS A 174      23.545   6.883  46.168  1.00 17.55           C  
ATOM   2644  C   HIS A 174      22.368   7.569  45.455  1.00 19.61           C  
ATOM   2645  O   HIS A 174      22.376   8.791  45.284  1.00 18.21           O  
ATOM   2646  CB  HIS A 174      24.444   6.104  45.179  1.00  0.00           C  
ATOM   2647  CG  HIS A 174      24.882   6.846  43.934  1.00  0.00           C  
ATOM   2648  ND1 HIS A 174      25.179   6.180  42.740  1.00  0.00           N  
ATOM   2649  CD2 HIS A 174      25.071   8.197  43.733  1.00  0.00           C  
ATOM   2650  CE1 HIS A 174      25.512   7.132  41.878  1.00  0.00           C  
ATOM   2651  NE2 HIS A 174      25.458   8.351  42.412  1.00  0.00           N  
ATOM   2652  HB2 HIS A 174      25.345   5.768  45.692  1.00  0.00           H  
ATOM   2653  HB3 HIS A 174      23.928   5.200  44.853  1.00  0.00           H  
ATOM   2654  HD2 HIS A 174      24.940   9.033  44.404  1.00  0.00           H  
ATOM   2655  HE1 HIS A 174      25.797   6.942  40.851  1.00  0.00           H  
ATOM   2656  HE2 HIS A 174      25.670   9.218  41.934  1.00  0.00           H  
ATOM   2657  H   HIS A 174      23.292   5.002  47.115  1.00 17.26           H  
ATOM   2658  HA  HIS A 174      24.149   7.673  46.611  1.00 17.55           H  
ATOM   2659  N   LEU A 175      21.391   6.770  45.034  1.00 19.62           N  
ATOM   2660  CA  LEU A 175      20.296   7.209  44.182  1.00 18.90           C  
ATOM   2661  C   LEU A 175      18.980   7.220  44.955  1.00 18.51           C  
ATOM   2662  O   LEU A 175      18.839   6.553  45.982  1.00 16.24           O  
ATOM   2663  CB  LEU A 175      20.214   6.265  42.966  1.00 19.87           C  
ATOM   2664  CG  LEU A 175      21.370   6.479  41.970  1.00 19.39           C  
ATOM   2665  CD1 LEU A 175      21.433   5.341  40.947  1.00 21.87           C  
ATOM   2666  CD2 LEU A 175      21.295   7.856  41.288  1.00 17.25           C  
ATOM   2667  H   LEU A 175      21.391   5.789  45.283  1.00 19.62           H  
ATOM   2668  HA  LEU A 175      20.466   8.227  43.829  1.00 18.90           H  
ATOM   2669  HB3 LEU A 175      19.269   6.401  42.437  1.00 19.87           H  
ATOM   2670  HB2 LEU A 175      20.200   5.232  43.318  1.00 19.87           H  
ATOM   2671  HG  LEU A 175      22.307   6.433  42.526  1.00 19.39           H  
ATOM   2672 HD11 LEU A 175      22.404   5.312  40.454  1.00 21.87           H  
ATOM   2673 HD12 LEU A 175      21.277   4.368  41.415  1.00 21.87           H  
ATOM   2674 HD13 LEU A 175      20.661   5.458  40.190  1.00 21.87           H  
ATOM   2675 HD21 LEU A 175      21.392   7.784  40.207  1.00 17.25           H  
ATOM   2676 HD22 LEU A 175      20.353   8.368  41.483  1.00 17.25           H  
ATOM   2677 HD23 LEU A 175      22.099   8.500  41.647  1.00 17.25           H  
ATOM   2678  N   LEU A 176      18.024   7.990  44.425  1.00 19.44           N  
ATOM   2679  CA  LEU A 176      16.622   7.945  44.821  1.00 18.43           C  
ATOM   2680  C   LEU A 176      16.027   6.545  44.562  1.00 17.74           C  
ATOM   2681  O   LEU A 176      16.442   5.856  43.625  1.00 13.73           O  
ATOM   2682  CB  LEU A 176      15.839   9.101  44.140  1.00  0.00           C  
ATOM   2683  CG  LEU A 176      16.092   9.365  42.629  1.00  0.00           C  
ATOM   2684  CD1 LEU A 176      15.558   8.244  41.714  1.00  0.00           C  
ATOM   2685  CD2 LEU A 176      15.539  10.747  42.222  1.00  0.00           C  
ATOM   2686  HB2 LEU A 176      14.769   8.975  44.321  1.00  0.00           H  
ATOM   2687  HB3 LEU A 176      16.110  10.011  44.678  1.00  0.00           H  
ATOM   2688  HG  LEU A 176      17.166   9.428  42.456  1.00  0.00           H  
ATOM   2689 HD11 LEU A 176      15.178   8.610  40.761  1.00  0.00           H  
ATOM   2690 HD12 LEU A 176      16.360   7.547  41.476  1.00  0.00           H  
ATOM   2691 HD13 LEU A 176      14.759   7.672  42.187  1.00  0.00           H  
ATOM   2692 HD21 LEU A 176      15.013  10.740  41.269  1.00  0.00           H  
ATOM   2693 HD22 LEU A 176      14.850  11.150  42.965  1.00  0.00           H  
ATOM   2694 HD23 LEU A 176      16.352  11.467  42.120  1.00  0.00           H  
ATOM   2695  H   LEU A 176      18.212   8.477  43.562  1.00 19.44           H  
ATOM   2696  HA  LEU A 176      16.589   8.115  45.900  1.00 18.43           H  
ATOM   2697  N   GLY A 177      15.086   6.132  45.417  1.00 15.60           N  
ATOM   2698  CA  GLY A 177      14.441   4.826  45.315  1.00 18.30           C  
ATOM   2699  C   GLY A 177      13.570   4.775  44.052  1.00 19.28           C  
ATOM   2700  O   GLY A 177      12.973   5.785  43.667  1.00 17.98           O  
ATOM   2701  HA3 GLY A 177      13.815   4.656  46.191  1.00 18.30           H  
ATOM   2702  H   GLY A 177      14.770   6.748  46.152  1.00 15.60           H  
ATOM   2703  HA2 GLY A 177      15.201   4.044  45.299  1.00 18.30           H  
ATOM   2704  N   ALA A 178      13.471   3.590  43.435  1.00 18.65           N  
ATOM   2705  CA  ALA A 178      12.524   3.297  42.360  1.00 17.84           C  
ATOM   2706  C   ALA A 178      11.085   3.519  42.857  1.00 18.00           C  
ATOM   2707  O   ALA A 178      10.767   3.138  43.987  1.00 16.34           O  
ATOM   2708  CB  ALA A 178      12.719   1.846  41.896  1.00  0.00           C  
ATOM   2709  HB1 ALA A 178      13.767   1.617  41.710  1.00  0.00           H  
ATOM   2710  HB2 ALA A 178      12.362   1.133  42.638  1.00  0.00           H  
ATOM   2711  HB3 ALA A 178      12.168   1.656  40.974  1.00  0.00           H  
ATOM   2712  H   ALA A 178      13.980   2.797  43.794  1.00 18.65           H  
ATOM   2713  HA  ALA A 178      12.743   3.971  41.529  1.00 17.84           H  
ATOM   2714  N   GLU A 179      10.259   4.169  42.035  1.00 17.93           N  
ATOM   2715  CA  GLU A 179       8.865   4.430  42.372  1.00 18.29           C  
ATOM   2716  C   GLU A 179       8.052   3.128  42.241  1.00 18.06           C  
ATOM   2717  O   GLU A 179       8.365   2.296  41.386  1.00 16.89           O  
ATOM   2718  CB  GLU A 179       8.345   5.593  41.493  1.00  0.00           C  
ATOM   2719  CG  GLU A 179       6.896   6.059  41.764  1.00  0.00           C  
ATOM   2720  CD  GLU A 179       6.655   6.488  43.212  1.00  0.00           C  
ATOM   2721  OE1 GLU A 179       6.637   7.708  43.470  1.00  0.00           O  
ATOM   2722  OE2 GLU A 179       6.504   5.599  44.073  1.00  0.00           O1-
ATOM   2723  HB2 GLU A 179       9.001   6.454  41.622  1.00  0.00           H  
ATOM   2724  HB3 GLU A 179       8.427   5.313  40.444  1.00  0.00           H  
ATOM   2725  HG2 GLU A 179       6.656   6.893  41.104  1.00  0.00           H  
ATOM   2726  HG3 GLU A 179       6.190   5.271  41.506  1.00  0.00           H  
ATOM   2727  H   GLU A 179      10.552   4.373  41.082  1.00 17.93           H  
ATOM   2728  HA  GLU A 179       8.841   4.746  43.417  1.00 18.29           H  
ATOM   2729  N   VAL A 180       7.024   2.964  43.081  1.00 17.40           N  
ATOM   2730  CA  VAL A 180       6.115   1.822  42.979  1.00 16.73           C  
ATOM   2731  C   VAL A 180       5.233   2.001  41.717  1.00 16.79           C  
ATOM   2732  O   VAL A 180       4.725   3.107  41.497  1.00 15.23           O  
ATOM   2733  CB  VAL A 180       5.230   1.668  44.257  1.00  0.00           C  
ATOM   2734  CG1 VAL A 180       4.187   2.780  44.493  1.00  0.00           C  
ATOM   2735  CG2 VAL A 180       4.528   0.296  44.310  1.00  0.00           C  
ATOM   2736  HB  VAL A 180       5.912   1.700  45.108  1.00  0.00           H  
ATOM   2737 HG11 VAL A 180       3.727   2.679  45.476  1.00  0.00           H  
ATOM   2738 HG12 VAL A 180       4.642   3.769  44.451  1.00  0.00           H  
ATOM   2739 HG13 VAL A 180       3.381   2.753  43.758  1.00  0.00           H  
ATOM   2740 HG21 VAL A 180       3.961   0.181  45.234  1.00  0.00           H  
ATOM   2741 HG22 VAL A 180       3.832   0.159  43.482  1.00  0.00           H  
ATOM   2742 HG23 VAL A 180       5.251  -0.519  44.279  1.00  0.00           H  
ATOM   2743  H   VAL A 180       6.729   3.769  43.642  1.00 17.40           H  
ATOM   2744  HA  VAL A 180       6.746   0.937  42.900  1.00 16.73           H  
ATOM   2745  N   PRO A 181       5.102   0.958  40.865  1.00 16.64           N  
ATOM   2746  CA  PRO A 181       4.264   1.084  39.662  1.00 16.21           C  
ATOM   2747  C   PRO A 181       2.776   1.333  40.015  1.00 15.60           C  
ATOM   2748  O   PRO A 181       2.305   0.796  41.026  1.00 15.99           O  
ATOM   2749  CB  PRO A 181       4.486  -0.256  38.932  1.00 17.77           C  
ATOM   2750  CG  PRO A 181       4.921  -1.238  40.007  1.00 14.84           C  
ATOM   2751  CD  PRO A 181       5.720  -0.366  40.966  1.00 15.59           C  
ATOM   2752  HA  PRO A 181       4.669   1.898  39.064  1.00 16.21           H  
ATOM   2753  HB3 PRO A 181       5.289  -0.136  38.203  1.00 17.77           H  
ATOM   2754  HB2 PRO A 181       3.605  -0.607  38.390  1.00 17.77           H  
ATOM   2755  HG3 PRO A 181       5.485  -2.089  39.621  1.00 14.84           H  
ATOM   2756  HG2 PRO A 181       4.040  -1.628  40.520  1.00 14.84           H  
ATOM   2757  HD2 PRO A 181       5.697  -0.790  41.969  1.00 15.59           H  
ATOM   2758  HD3 PRO A 181       6.762  -0.290  40.649  1.00 15.59           H  
ATOM   2759  N   PRO A 182       2.052   2.126  39.188  1.00 15.34           N  
ATOM   2760  CA  PRO A 182       0.586   2.256  39.319  1.00 15.84           C  
ATOM   2761  C   PRO A 182      -0.162   0.923  39.092  1.00 17.09           C  
ATOM   2762  O   PRO A 182       0.464  -0.075  38.747  1.00 14.98           O  
ATOM   2763  CB  PRO A 182       0.221   3.358  38.302  1.00 15.83           C  
ATOM   2764  CG  PRO A 182       1.379   3.441  37.315  1.00 14.21           C  
ATOM   2765  CD  PRO A 182       2.586   2.963  38.107  1.00 11.84           C  
ATOM   2766  HA  PRO A 182       0.344   2.598  40.327  1.00 15.84           H  
ATOM   2767  HB3 PRO A 182       0.141   4.307  38.835  1.00 15.83           H  
ATOM   2768  HB2 PRO A 182      -0.735   3.201  37.800  1.00 15.83           H  
ATOM   2769  HG3 PRO A 182       1.515   4.441  36.900  1.00 14.21           H  
ATOM   2770  HG2 PRO A 182       1.213   2.769  36.480  1.00 14.21           H  
ATOM   2771  HD2 PRO A 182       3.287   2.444  37.455  1.00 11.84           H  
ATOM   2772  HD3 PRO A 182       3.108   3.812  38.554  1.00 11.84           H  
ATOM   2773  N   TYR A 183      -1.491   0.907  39.278  1.00 16.98           N  
ATOM   2774  CA  TYR A 183      -2.331  -0.296  39.098  1.00 17.72           C  
ATOM   2775  C   TYR A 183      -2.505  -0.742  37.633  1.00 17.02           C  
ATOM   2776  O   TYR A 183      -3.101  -1.792  37.385  1.00 17.91           O  
ATOM   2777  CB  TYR A 183      -3.681  -0.124  39.814  1.00  0.00           C  
ATOM   2778  CG  TYR A 183      -4.592   0.931  39.215  1.00  0.00           C  
ATOM   2779  CD1 TYR A 183      -4.506   2.268  39.655  1.00  0.00           C  
ATOM   2780  CD2 TYR A 183      -5.524   0.584  38.214  1.00  0.00           C  
ATOM   2781  CE1 TYR A 183      -5.341   3.251  39.092  1.00  0.00           C  
ATOM   2782  CE2 TYR A 183      -6.360   1.568  37.651  1.00  0.00           C  
ATOM   2783  CZ  TYR A 183      -6.270   2.903  38.091  1.00  0.00           C  
ATOM   2784  OH  TYR A 183      -7.080   3.862  37.558  1.00  0.00           O  
ATOM   2785  HB2 TYR A 183      -4.216  -1.076  39.806  1.00  0.00           H  
ATOM   2786  HB3 TYR A 183      -3.521   0.103  40.868  1.00  0.00           H  
ATOM   2787  HD1 TYR A 183      -3.806   2.550  40.429  1.00  0.00           H  
ATOM   2788  HD2 TYR A 183      -5.602  -0.438  37.868  1.00  0.00           H  
ATOM   2789  HE1 TYR A 183      -5.270   4.274  39.435  1.00  0.00           H  
ATOM   2790  HE2 TYR A 183      -7.067   1.284  36.884  1.00  0.00           H  
ATOM   2791  HH  TYR A 183      -7.678   3.517  36.879  1.00  0.00           H  
ATOM   2792  H   TYR A 183      -1.978   1.757  39.523  1.00 16.98           H  
ATOM   2793  HA  TYR A 183      -1.819  -1.131  39.579  1.00 17.72           H  
ATOM   2794  N   SER A 184      -1.893  -0.001  36.700  1.00 74.05           N  
ATOM   2795  CA  SER A 184      -1.296  -0.536  35.477  1.00 62.87           C  
ATOM   2796  C   SER A 184      -0.592  -1.886  35.756  1.00 59.18           C  
ATOM   2797  O   SER A 184       0.264  -1.944  36.638  1.00 59.42           O  
ATOM   2798  CB  SER A 184      -0.218   0.479  35.018  1.00  0.00           C  
ATOM   2799  OG  SER A 184      -0.641   1.323  33.970  1.00  0.00           O  
ATOM   2800  HB2 SER A 184       0.153   1.057  35.858  1.00  0.00           H  
ATOM   2801  HB3 SER A 184       0.656  -0.039  34.620  1.00  0.00           H  
ATOM   2802  HG  SER A 184      -0.495   0.854  33.125  1.00  0.00           H  
ATOM   2803  H   SER A 184      -1.483   0.863  37.019  1.00  0.00           H  
ATOM   2804  HA  SER A 184      -2.078  -0.662  34.726  1.00  0.00           H  
ATOM   2805  N   PRO A 185      -0.920  -2.924  34.966  1.00 61.02           N  
ATOM   2806  CA  PRO A 185      -0.583  -2.689  33.559  1.00 50.85           C  
ATOM   2807  C   PRO A 185      -1.460  -3.339  32.486  1.00 46.91           C  
ATOM   2808  O   PRO A 185      -1.252  -3.066  31.307  1.00 43.18           O  
ATOM   2809  CD  PRO A 185      -0.469  -4.269  35.350  1.00  0.00           C  
ATOM   2810  CB  PRO A 185       0.810  -3.303  33.543  1.00  0.00           C  
ATOM   2811  CG  PRO A 185       0.673  -4.576  34.385  1.00  0.00           C  
ATOM   2812  HD3 PRO A 185      -0.139  -4.344  36.386  1.00  0.00           H  
ATOM   2813  HD2 PRO A 185      -1.279  -4.990  35.247  1.00  0.00           H  
ATOM   2814  HB2 PRO A 185       1.192  -3.439  32.542  1.00  0.00           H  
ATOM   2815  HB3 PRO A 185       1.489  -2.608  34.030  1.00  0.00           H  
ATOM   2816  HG3 PRO A 185       1.592  -4.803  34.915  1.00  0.00           H  
ATOM   2817  HG2 PRO A 185       0.409  -5.440  33.778  1.00  0.00           H  
ATOM   2818  HA  PRO A 185      -0.505  -1.643  33.306  1.00  0.00           H  
ATOM   2819  N   ASP A 186      -2.302  -4.297  32.877  1.00 19.95           N  
ATOM   2820  CA  ASP A 186      -2.771  -5.381  32.008  1.00 19.58           C  
ATOM   2821  C   ASP A 186      -1.629  -6.349  31.621  1.00 20.54           C  
ATOM   2822  O   ASP A 186      -1.796  -7.538  31.870  1.00 19.96           O  
ATOM   2823  CB  ASP A 186      -3.671  -4.974  30.816  1.00 22.14           C  
ATOM   2824  CG  ASP A 186      -4.897  -4.155  31.214  1.00 24.24           C  
ATOM   2825  OD1 ASP A 186      -5.038  -3.011  30.740  1.00 22.99           O  
ATOM   2826  OD2 ASP A 186      -5.746  -4.701  31.954  1.00 25.47           O1-
ATOM   2827  HA  ASP A 186      -3.416  -5.966  32.660  1.00 19.58           H  
ATOM   2828  HB3 ASP A 186      -4.017  -5.860  30.283  1.00 22.14           H  
ATOM   2829  HB2 ASP A 186      -3.093  -4.420  30.077  1.00 22.14           H  
ATOM   2830  H   ASP A 186      -2.417  -4.455  33.866  1.00  0.00           H  
ATOM   2831  N   ILE A 187      -0.476  -5.853  31.138  1.00 17.12           N  
ATOM   2832  CA  ILE A 187       0.772  -6.604  30.962  1.00 16.36           C  
ATOM   2833  C   ILE A 187       1.991  -5.767  31.418  1.00 16.60           C  
ATOM   2834  O   ILE A 187       2.251  -4.695  30.867  1.00 16.90           O  
ATOM   2835  CB  ILE A 187       0.992  -7.074  29.494  1.00  0.00           C  
ATOM   2836  CG1 ILE A 187       1.172  -5.956  28.433  1.00  0.00           C  
ATOM   2837  CG2 ILE A 187      -0.124  -8.043  29.071  1.00  0.00           C  
ATOM   2838  CD1 ILE A 187       2.632  -5.671  28.042  1.00  0.00           C  
ATOM   2839  HB  ILE A 187       1.904  -7.675  29.494  1.00  0.00           H  
ATOM   2840 HG12 ILE A 187       0.678  -6.267  27.514  1.00  0.00           H  
ATOM   2841 HG13 ILE A 187       0.664  -5.040  28.737  1.00  0.00           H  
ATOM   2842 HG21 ILE A 187       0.076  -8.474  28.089  1.00  0.00           H  
ATOM   2843 HG22 ILE A 187      -0.211  -8.871  29.774  1.00  0.00           H  
ATOM   2844 HG23 ILE A 187      -1.095  -7.551  29.023  1.00  0.00           H  
ATOM   2845 HD11 ILE A 187       2.805  -4.598  27.965  1.00  0.00           H  
ATOM   2846 HD12 ILE A 187       3.343  -6.060  28.770  1.00  0.00           H  
ATOM   2847 HD13 ILE A 187       2.873  -6.117  27.077  1.00  0.00           H  
ATOM   2848  H   ILE A 187      -0.413  -4.854  30.969  1.00 17.12           H  
ATOM   2849  HA  ILE A 187       0.736  -7.495  31.586  1.00 16.36           H  
ATOM   2850  N   LEU A 188       2.716  -6.240  32.444  1.00 16.02           N  
ATOM   2851  CA  LEU A 188       3.985  -5.636  32.866  1.00 13.08           C  
ATOM   2852  C   LEU A 188       5.100  -6.305  32.051  1.00 13.82           C  
ATOM   2853  O   LEU A 188       5.203  -7.533  32.081  1.00 13.06           O  
ATOM   2854  CB  LEU A 188       4.234  -5.853  34.385  1.00  0.00           C  
ATOM   2855  CG  LEU A 188       4.962  -4.694  35.108  1.00  0.00           C  
ATOM   2856  CD1 LEU A 188       4.036  -3.506  35.379  1.00  0.00           C  
ATOM   2857  CD2 LEU A 188       5.619  -5.140  36.424  1.00  0.00           C  
ATOM   2858  HB2 LEU A 188       3.309  -6.078  34.906  1.00  0.00           H  
ATOM   2859  HB3 LEU A 188       4.839  -6.747  34.513  1.00  0.00           H  
ATOM   2860  HG  LEU A 188       5.763  -4.353  34.449  1.00  0.00           H  
ATOM   2861 HD11 LEU A 188       4.603  -2.630  35.696  1.00  0.00           H  
ATOM   2862 HD12 LEU A 188       3.488  -3.240  34.482  1.00  0.00           H  
ATOM   2863 HD13 LEU A 188       3.308  -3.725  36.162  1.00  0.00           H  
ATOM   2864 HD21 LEU A 188       5.178  -4.663  37.300  1.00  0.00           H  
ATOM   2865 HD22 LEU A 188       5.549  -6.216  36.574  1.00  0.00           H  
ATOM   2866 HD23 LEU A 188       6.681  -4.891  36.421  1.00  0.00           H  
ATOM   2867  H   LEU A 188       2.445  -7.104  32.897  1.00 16.02           H  
ATOM   2868  HA  LEU A 188       3.971  -4.565  32.659  1.00 13.08           H  
ATOM   2869  N   ILE A 189       5.924  -5.508  31.372  1.00 13.39           N  
ATOM   2870  CA  ILE A 189       7.150  -5.977  30.740  1.00 13.77           C  
ATOM   2871  C   ILE A 189       8.249  -5.749  31.806  1.00 15.16           C  
ATOM   2872  O   ILE A 189       8.538  -4.597  32.140  1.00 14.33           O  
ATOM   2873  CB  ILE A 189       7.480  -5.177  29.443  1.00  0.00           C  
ATOM   2874  CG1 ILE A 189       6.266  -4.971  28.505  1.00  0.00           C  
ATOM   2875  CG2 ILE A 189       8.642  -5.826  28.661  1.00  0.00           C  
ATOM   2876  CD1 ILE A 189       6.493  -3.876  27.448  1.00  0.00           C  
ATOM   2877  HB  ILE A 189       7.795  -4.180  29.734  1.00  0.00           H  
ATOM   2878 HG12 ILE A 189       6.008  -5.915  28.022  1.00  0.00           H  
ATOM   2879 HG13 ILE A 189       5.382  -4.680  29.071  1.00  0.00           H  
ATOM   2880 HG21 ILE A 189       8.914  -5.235  27.785  1.00  0.00           H  
ATOM   2881 HG22 ILE A 189       9.539  -5.915  29.273  1.00  0.00           H  
ATOM   2882 HG23 ILE A 189       8.378  -6.826  28.317  1.00  0.00           H  
ATOM   2883 HD11 ILE A 189       5.612  -3.241  27.348  1.00  0.00           H  
ATOM   2884 HD12 ILE A 189       7.334  -3.229  27.694  1.00  0.00           H  
ATOM   2885 HD13 ILE A 189       6.698  -4.305  26.470  1.00  0.00           H  
ATOM   2886  H   ILE A 189       5.797  -4.498  31.392  1.00 13.39           H  
ATOM   2887  HA  ILE A 189       7.080  -7.034  30.486  1.00 13.77           H  
ATOM   2888  N   ALA A 190       8.749  -6.834  32.409  1.00 13.17           N  
ATOM   2889  CA  ALA A 190       9.528  -6.787  33.648  1.00 15.99           C  
ATOM   2890  C   ALA A 190      10.891  -7.477  33.507  1.00 14.26           C  
ATOM   2891  O   ALA A 190      10.962  -8.544  32.898  1.00 13.65           O  
ATOM   2892  CB  ALA A 190       8.709  -7.466  34.753  1.00 17.92           C  
ATOM   2893  H   ALA A 190       8.505  -7.760  32.064  1.00 13.17           H  
ATOM   2894  HA  ALA A 190       9.696  -5.759  33.957  1.00 15.99           H  
ATOM   2895  HB1 ALA A 190       9.267  -7.466  35.689  1.00 17.92           H  
ATOM   2896  HB2 ALA A 190       7.766  -6.946  34.927  1.00 17.92           H  
ATOM   2897  HB3 ALA A 190       8.489  -8.503  34.504  1.00 17.92           H  
ATOM   2898  N   GLU A 191      11.933  -6.890  34.116  1.00 13.81           N  
ATOM   2899  CA  GLU A 191      13.248  -7.518  34.283  1.00 14.17           C  
ATOM   2900  C   GLU A 191      13.223  -8.595  35.391  1.00 15.07           C  
ATOM   2901  O   GLU A 191      12.323  -8.593  36.238  1.00 17.85           O  
ATOM   2902  CB  GLU A 191      14.327  -6.431  34.506  1.00 15.63           C  
ATOM   2903  CG  GLU A 191      14.432  -5.813  35.924  1.00 19.88           C  
ATOM   2904  CD  GLU A 191      15.727  -6.179  36.655  1.00 19.23           C  
ATOM   2905  OE1 GLU A 191      16.408  -5.236  37.106  1.00 20.82           O  
ATOM   2906  OE2 GLU A 191      16.049  -7.385  36.750  1.00 23.26           O1-
ATOM   2907  H   GLU A 191      11.795  -6.001  34.578  1.00 13.81           H  
ATOM   2908  HA  GLU A 191      13.480  -8.002  33.340  1.00 14.17           H  
ATOM   2909  HB3 GLU A 191      14.177  -5.632  33.783  1.00 15.63           H  
ATOM   2910  HB2 GLU A 191      15.292  -6.855  34.226  1.00 15.63           H  
ATOM   2911  HG3 GLU A 191      13.579  -6.083  36.546  1.00 19.88           H  
ATOM   2912  HG2 GLU A 191      14.390  -4.727  35.834  1.00 19.88           H  
ATOM   2913  N   SER A 192      14.221  -9.484  35.387  1.00 14.61           N  
ATOM   2914  CA  SER A 192      14.396 -10.508  36.413  1.00 15.38           C  
ATOM   2915  C   SER A 192      15.853 -10.983  36.505  1.00 16.16           C  
ATOM   2916  O   SER A 192      16.090 -12.189  36.622  1.00 16.91           O  
ATOM   2917  CB  SER A 192      13.369 -11.636  36.182  1.00  0.00           C  
ATOM   2918  OG  SER A 192      13.397 -12.113  34.841  1.00  0.00           O  
ATOM   2919  HB2 SER A 192      13.543 -12.472  36.860  1.00  0.00           H  
ATOM   2920  HB3 SER A 192      12.385 -11.258  36.436  1.00  0.00           H  
ATOM   2921  HG  SER A 192      13.241 -11.351  34.265  1.00  0.00           H  
ATOM   2922  H   SER A 192      14.956  -9.434  34.690  1.00 14.61           H  
ATOM   2923  HA  SER A 192      14.186 -10.060  37.386  1.00 15.38           H  
ATOM   2924  N   THR A 193      16.822 -10.055  36.469  1.00 14.38           N  
ATOM   2925  CA  THR A 193      18.228 -10.428  36.303  1.00 14.51           C  
ATOM   2926  C   THR A 193      18.773 -11.236  37.506  1.00 17.92           C  
ATOM   2927  O   THR A 193      19.447 -12.240  37.297  1.00 16.24           O  
ATOM   2928  CB  THR A 193      19.142  -9.212  35.974  1.00 16.99           C  
ATOM   2929  OG1 THR A 193      20.427  -9.646  35.572  1.00 16.91           O  
ATOM   2930  CG2 THR A 193      19.373  -8.197  37.099  1.00 16.34           C  
ATOM   2931  H   THR A 193      16.583  -9.050  36.479  1.00 14.38           H  
ATOM   2932  HA  THR A 193      18.260 -11.093  35.437  1.00 14.51           H  
ATOM   2933  HB  THR A 193      18.702  -8.670  35.139  1.00 16.99           H  
ATOM   2934  HG1 THR A 193      20.840 -10.106  36.314  1.00 16.91           H  
ATOM   2935 HG21 THR A 193      20.028  -7.401  36.748  1.00 16.34           H  
ATOM   2936 HG22 THR A 193      18.433  -7.739  37.407  1.00 16.34           H  
ATOM   2937 HG23 THR A 193      19.847  -8.626  37.980  1.00 16.34           H  
ATOM   2938  N   ASN A 194      18.382 -10.843  38.727  1.00 17.12           N  
ATOM   2939  CA  ASN A 194      18.710 -11.514  39.989  1.00 19.66           C  
ATOM   2940  C   ASN A 194      17.479 -12.293  40.503  1.00 20.45           C  
ATOM   2941  O   ASN A 194      17.364 -12.511  41.707  1.00 18.86           O  
ATOM   2942  CB  ASN A 194      19.117 -10.464  41.052  1.00  0.00           C  
ATOM   2943  CG  ASN A 194      20.419  -9.699  40.815  1.00  0.00           C  
ATOM   2944  OD1 ASN A 194      21.472 -10.290  40.607  1.00  0.00           O  
ATOM   2945  ND2 ASN A 194      20.382  -8.378  40.925  1.00  0.00           N  
ATOM   2946  HB2 ASN A 194      18.287  -9.773  41.172  1.00  0.00           H  
ATOM   2947  HB3 ASN A 194      19.256 -10.948  42.020  1.00  0.00           H  
ATOM   2948 HD22 ASN A 194      21.235  -7.830  40.867  1.00  0.00           H  
ATOM   2949 HD21 ASN A 194      19.499  -7.903  41.115  1.00  0.00           H  
ATOM   2950  H   ASN A 194      17.788 -10.028  38.793  1.00 17.12           H  
ATOM   2951  HA  ASN A 194      19.535 -12.215  39.846  1.00 19.66           H  
ATOM   2952  N   GLY A 195      16.542 -12.669  39.618  1.00 21.08           N  
ATOM   2953  CA  GLY A 195      15.199 -13.160  39.961  1.00 21.39           C  
ATOM   2954  C   GLY A 195      15.165 -14.441  40.817  1.00 21.24           C  
ATOM   2955  O   GLY A 195      14.136 -14.748  41.418  1.00 20.92           O  
ATOM   2956  H   GLY A 195      16.715 -12.491  38.634  1.00 21.08           H  
ATOM   2957  HA3 GLY A 195      14.665 -13.354  39.031  1.00 21.39           H  
ATOM   2958  HA2 GLY A 195      14.651 -12.372  40.479  1.00 21.39           H  
ATOM   2959  N   ILE A 196      16.274 -15.186  40.886  1.00 22.08           N  
ATOM   2960  CA  ILE A 196      16.378 -16.463  41.579  1.00 23.26           C  
ATOM   2961  C   ILE A 196      16.361 -16.364  43.125  1.00 24.92           C  
ATOM   2962  O   ILE A 196      15.706 -17.190  43.765  1.00 21.11           O  
ATOM   2963  CB  ILE A 196      17.634 -17.239  41.083  1.00  0.00           C  
ATOM   2964  CG1 ILE A 196      17.696 -18.696  41.590  1.00  0.00           C  
ATOM   2965  CG2 ILE A 196      18.976 -16.511  41.322  1.00  0.00           C  
ATOM   2966  CD1 ILE A 196      18.491 -19.631  40.668  1.00  0.00           C  
ATOM   2967  HB  ILE A 196      17.515 -17.302  40.002  1.00  0.00           H  
ATOM   2968 HG12 ILE A 196      18.118 -18.736  42.591  1.00  0.00           H  
ATOM   2969 HG13 ILE A 196      16.686 -19.089  41.694  1.00  0.00           H  
ATOM   2970 HG21 ILE A 196      19.795 -17.024  40.818  1.00  0.00           H  
ATOM   2971 HG22 ILE A 196      18.962 -15.492  40.937  1.00  0.00           H  
ATOM   2972 HG23 ILE A 196      19.232 -16.462  42.380  1.00  0.00           H  
ATOM   2973 HD11 ILE A 196      18.398 -20.667  40.995  1.00  0.00           H  
ATOM   2974 HD12 ILE A 196      18.132 -19.580  39.640  1.00  0.00           H  
ATOM   2975 HD13 ILE A 196      19.553 -19.385  40.666  1.00  0.00           H  
ATOM   2976  H   ILE A 196      17.099 -14.859  40.409  1.00 22.08           H  
ATOM   2977  HA  ILE A 196      15.497 -17.042  41.299  1.00 23.26           H  
ATOM   2978  N   ARG A 197      17.047 -15.371  43.709  1.00 22.41           N  
ATOM   2979  CA  ARG A 197      17.271 -15.256  45.154  1.00 24.84           C  
ATOM   2980  C   ARG A 197      17.273 -13.786  45.594  1.00 22.81           C  
ATOM   2981  O   ARG A 197      17.473 -12.888  44.776  1.00 21.22           O  
ATOM   2982  CB  ARG A 197      18.626 -15.907  45.536  1.00 26.49           C  
ATOM   2983  CG  ARG A 197      18.623 -17.444  45.561  1.00 33.45           C  
ATOM   2984  CD  ARG A 197      19.969 -18.024  46.029  1.00 37.40           C  
ATOM   2985  NE  ARG A 197      19.870 -19.466  46.309  1.00 42.20           N  
ATOM   2986  CZ  ARG A 197      19.864 -20.478  45.430  1.00 44.01           C  
ATOM   2987  NH1 ARG A 197      19.706 -21.723  45.878  1.00 45.11           N  
ATOM   2988  NH2 ARG A 197      20.018 -20.261  44.122  1.00 45.97           N1+
ATOM   2989  H   ARG A 197      17.450 -14.630  43.146  1.00 22.41           H  
ATOM   2990  HA  ARG A 197      16.463 -15.753  45.695  1.00 24.84           H  
ATOM   2991  HB3 ARG A 197      18.899 -15.586  46.543  1.00 26.49           H  
ATOM   2992  HB2 ARG A 197      19.421 -15.534  44.888  1.00 26.49           H  
ATOM   2993  HG3 ARG A 197      18.440 -17.784  44.546  1.00 33.45           H  
ATOM   2994  HG2 ARG A 197      17.805 -17.837  46.165  1.00 33.45           H  
ATOM   2995  HD3 ARG A 197      20.349 -17.476  46.892  1.00 37.40           H  
ATOM   2996  HD2 ARG A 197      20.719 -17.908  45.246  1.00 37.40           H  
ATOM   2997  HE  ARG A 197      19.751 -19.677  47.294  1.00 42.20           H  
ATOM   2998 HH12 ARG A 197      19.697 -22.520  45.258  1.00 45.11           H  
ATOM   2999 HH11 ARG A 197      19.592 -21.935  46.858  1.00 45.11           H  
ATOM   3000 HH22 ARG A 197      20.021 -21.014  43.449  1.00 45.97           H  
ATOM   3001 HH21 ARG A 197      20.200 -19.342  43.756  1.00 45.97           H  
ATOM   3002  N   GLU A 198      17.111 -13.580  46.909  1.00 23.58           N  
ATOM   3003  CA  GLU A 198      17.442 -12.321  47.573  1.00 22.68           C  
ATOM   3004  C   GLU A 198      18.978 -12.133  47.619  1.00 22.58           C  
ATOM   3005  O   GLU A 198      19.732 -13.110  47.576  1.00 22.72           O  
ATOM   3006  CB  GLU A 198      16.777 -12.277  48.971  1.00  0.00           C  
ATOM   3007  CG  GLU A 198      17.346 -13.230  50.046  1.00  0.00           C  
ATOM   3008  CD  GLU A 198      16.673 -13.108  51.416  1.00  0.00           C  
ATOM   3009  OE1 GLU A 198      15.800 -12.236  51.615  1.00  0.00           O  
ATOM   3010  OE2 GLU A 198      17.041 -13.913  52.294  1.00  0.00           O1-
ATOM   3011  HB2 GLU A 198      16.837 -11.252  49.340  1.00  0.00           H  
ATOM   3012  HB3 GLU A 198      15.715 -12.487  48.859  1.00  0.00           H  
ATOM   3013  HG2 GLU A 198      17.262 -14.263  49.708  1.00  0.00           H  
ATOM   3014  HG3 GLU A 198      18.410 -13.036  50.191  1.00  0.00           H  
ATOM   3015  H   GLU A 198      16.992 -14.373  47.521  1.00 23.58           H  
ATOM   3016  HA  GLU A 198      17.005 -11.518  46.980  1.00 22.68           H  
ATOM   3017  N   LEU A 199      19.414 -10.879  47.704  1.00 20.89           N  
ATOM   3018  CA  LEU A 199      20.814 -10.496  47.870  1.00 19.69           C  
ATOM   3019  C   LEU A 199      21.192 -10.525  49.366  1.00 20.73           C  
ATOM   3020  O   LEU A 199      20.334 -10.646  50.245  1.00 20.06           O  
ATOM   3021  CB  LEU A 199      21.016  -9.086  47.250  1.00  0.00           C  
ATOM   3022  CG  LEU A 199      21.617  -9.028  45.820  1.00  0.00           C  
ATOM   3023  CD1 LEU A 199      21.009  -9.984  44.768  1.00  0.00           C  
ATOM   3024  CD2 LEU A 199      21.593  -7.591  45.292  1.00  0.00           C  
ATOM   3025  HB2 LEU A 199      20.077  -8.537  47.301  1.00  0.00           H  
ATOM   3026  HB3 LEU A 199      21.687  -8.498  47.879  1.00  0.00           H  
ATOM   3027  HG  LEU A 199      22.663  -9.311  45.929  1.00  0.00           H  
ATOM   3028 HD11 LEU A 199      21.788 -10.582  44.296  1.00  0.00           H  
ATOM   3029 HD12 LEU A 199      20.298 -10.688  45.196  1.00  0.00           H  
ATOM   3030 HD13 LEU A 199      20.485  -9.465  43.966  1.00  0.00           H  
ATOM   3031 HD21 LEU A 199      21.486  -7.544  44.209  1.00  0.00           H  
ATOM   3032 HD22 LEU A 199      20.749  -7.042  45.705  1.00  0.00           H  
ATOM   3033 HD23 LEU A 199      22.511  -7.063  45.554  1.00  0.00           H  
ATOM   3034  H   LEU A 199      18.720 -10.121  47.773  1.00 20.89           H  
ATOM   3035  HA  LEU A 199      21.461 -11.209  47.355  1.00 19.69           H  
ATOM   3036  N   GLU A 200      22.496 -10.374  49.627  1.00 22.23           N  
ATOM   3037  CA  GLU A 200      23.069 -10.028  50.932  1.00 24.77           C  
ATOM   3038  C   GLU A 200      22.572  -8.633  51.382  1.00 23.32           C  
ATOM   3039  O   GLU A 200      22.144  -7.839  50.536  1.00 23.53           O  
ATOM   3040  CB  GLU A 200      24.623 -10.081  50.864  1.00  0.00           C  
ATOM   3041  CG  GLU A 200      25.242 -10.595  49.536  1.00  0.00           C  
ATOM   3042  CD  GLU A 200      26.761 -10.486  49.526  1.00  0.00           C  
ATOM   3043  OE1 GLU A 200      27.418 -11.410  50.046  1.00  0.00           O  
ATOM   3044  OE2 GLU A 200      27.258  -9.482  48.977  1.00  0.00           O1-
ATOM   3045  HB2 GLU A 200      25.054  -9.110  51.113  1.00  0.00           H  
ATOM   3046  HB3 GLU A 200      24.968 -10.733  51.667  1.00  0.00           H  
ATOM   3047  HG2 GLU A 200      24.959 -11.634  49.362  1.00  0.00           H  
ATOM   3048  HG3 GLU A 200      24.873 -10.023  48.684  1.00  0.00           H  
ATOM   3049  H   GLU A 200      23.134 -10.281  48.853  1.00 22.23           H  
ATOM   3050  HA  GLU A 200      22.719 -10.767  51.656  1.00 24.77           H  
ATOM   3051  N   SER A 201      22.644  -8.333  52.686  1.00 22.28           N  
ATOM   3052  CA  SER A 201      22.266  -7.012  53.198  1.00 21.78           C  
ATOM   3053  C   SER A 201      23.357  -5.970  52.859  1.00 20.48           C  
ATOM   3054  O   SER A 201      24.510  -6.332  52.593  1.00 19.73           O  
ATOM   3055  CB  SER A 201      21.914  -7.122  54.701  1.00  0.00           C  
ATOM   3056  OG  SER A 201      21.439  -5.902  55.250  1.00  0.00           O  
ATOM   3057  HB2 SER A 201      21.139  -7.878  54.840  1.00  0.00           H  
ATOM   3058  HB3 SER A 201      22.767  -7.455  55.286  1.00  0.00           H  
ATOM   3059  HG  SER A 201      21.146  -6.077  56.155  1.00  0.00           H  
ATOM   3060  H   SER A 201      23.136  -8.952  53.329  1.00 22.28           H  
ATOM   3061  HA  SER A 201      21.354  -6.701  52.683  1.00 21.78           H  
ATOM   3062  N   ARG A 202      22.975  -4.687  52.810  1.00 20.33           N  
ATOM   3063  CA  ARG A 202      23.889  -3.625  52.400  1.00 20.54           C  
ATOM   3064  C   ARG A 202      24.816  -3.165  53.539  1.00 19.66           C  
ATOM   3065  O   ARG A 202      25.987  -2.880  53.288  1.00 17.22           O  
ATOM   3066  CB  ARG A 202      23.138  -2.452  51.745  1.00  0.00           C  
ATOM   3067  CG  ARG A 202      24.105  -1.547  50.959  1.00  0.00           C  
ATOM   3068  CD  ARG A 202      23.430  -0.351  50.289  1.00  0.00           C  
ATOM   3069  NE  ARG A 202      24.436   0.618  49.833  1.00  0.00           N  
ATOM   3070  CZ  ARG A 202      25.145   1.392  50.662  1.00  0.00           C  
ATOM   3071  NH1 ARG A 202      24.865   1.380  51.961  1.00  0.00           N  
ATOM   3072  NH2 ARG A 202      26.137   2.153  50.205  1.00  0.00           N1+
ATOM   3073  HB2 ARG A 202      22.366  -2.828  51.071  1.00  0.00           H  
ATOM   3074  HB3 ARG A 202      22.620  -1.872  52.510  1.00  0.00           H  
ATOM   3075  HG2 ARG A 202      24.957  -1.219  51.554  1.00  0.00           H  
ATOM   3076  HG3 ARG A 202      24.535  -2.165  50.173  1.00  0.00           H  
ATOM   3077  HD2 ARG A 202      22.953  -0.700  49.373  1.00  0.00           H  
ATOM   3078  HD3 ARG A 202      22.647   0.084  50.906  1.00  0.00           H  
ATOM   3079  HE  ARG A 202      24.748   0.492  48.872  1.00  0.00           H  
ATOM   3080 HH12 ARG A 202      25.647   1.552  52.643  1.00  0.00           H  
ATOM   3081 HH11 ARG A 202      24.080   0.869  52.319  1.00  0.00           H  
ATOM   3082 HH22 ARG A 202      26.829   2.525  50.866  1.00  0.00           H  
ATOM   3083 HH21 ARG A 202      26.301   2.307  49.221  1.00  0.00           H  
ATOM   3084  H   ARG A 202      22.025  -4.436  53.045  1.00 20.33           H  
ATOM   3085  HA  ARG A 202      24.525  -4.040  51.623  1.00 20.54           H  
ATOM   3086  N   GLU A 203      24.307  -3.135  54.779  1.00 21.56           N  
ATOM   3087  CA  GLU A 203      25.078  -2.711  55.953  1.00 24.29           C  
ATOM   3088  C   GLU A 203      26.326  -3.591  56.165  1.00 23.14           C  
ATOM   3089  O   GLU A 203      27.421  -3.074  56.392  1.00 20.03           O  
ATOM   3090  CB  GLU A 203      24.180  -2.702  57.207  1.00  0.00           C  
ATOM   3091  CG  GLU A 203      22.957  -1.764  57.092  1.00  0.00           C  
ATOM   3092  CD  GLU A 203      22.105  -1.740  58.359  1.00  0.00           C  
ATOM   3093  OE1 GLU A 203      22.663  -1.518  59.451  1.00  0.00           O  
ATOM   3094  OE2 GLU A 203      20.879  -1.931  58.247  1.00  0.00           O1-
ATOM   3095  HB2 GLU A 203      23.838  -3.714  57.427  1.00  0.00           H  
ATOM   3096  HB3 GLU A 203      24.784  -2.401  58.065  1.00  0.00           H  
ATOM   3097  HG2 GLU A 203      23.289  -0.747  56.882  1.00  0.00           H  
ATOM   3098  HG3 GLU A 203      22.327  -2.061  56.252  1.00  0.00           H  
ATOM   3099  H   GLU A 203      23.347  -3.408  54.930  1.00 21.56           H  
ATOM   3100  HA  GLU A 203      25.427  -1.692  55.771  1.00 24.29           H  
ATOM   3101  N   GLU A 204      26.143  -4.908  56.007  1.00 23.94           N  
ATOM   3102  CA  GLU A 204      27.214  -5.893  56.074  1.00 24.98           C  
ATOM   3103  C   GLU A 204      28.185  -5.826  54.878  1.00 23.14           C  
ATOM   3104  O   GLU A 204      29.340  -6.200  55.072  1.00 20.92           O  
ATOM   3105  CB  GLU A 204      26.630  -7.297  56.336  1.00 29.31           C  
ATOM   3106  CG  GLU A 204      25.691  -7.841  55.240  1.00 38.13           C  
ATOM   3107  CD  GLU A 204      24.978  -9.143  55.609  1.00 42.96           C  
ATOM   3108  OE1 GLU A 204      24.846  -9.441  56.814  1.00 43.52           O  
ATOM   3109  OE2 GLU A 204      24.497  -9.824  54.683  1.00 46.02           O1-
ATOM   3110  H   GLU A 204      25.223  -5.251  55.778  1.00 23.94           H  
ATOM   3111  HA  GLU A 204      27.806  -5.649  56.958  1.00 24.98           H  
ATOM   3112  HB3 GLU A 204      26.109  -7.277  57.295  1.00 29.31           H  
ATOM   3113  HB2 GLU A 204      27.451  -8.003  56.469  1.00 29.31           H  
ATOM   3114  HG3 GLU A 204      26.244  -7.992  54.312  1.00 38.13           H  
ATOM   3115  HG2 GLU A 204      24.930  -7.098  55.025  1.00 38.13           H  
ATOM   3116  N   ARG A 205      27.769  -5.321  53.698  1.00 18.90           N  
ATOM   3117  CA  ARG A 205      28.698  -5.128  52.576  1.00 17.38           C  
ATOM   3118  C   ARG A 205      29.670  -3.971  52.817  1.00 16.10           C  
ATOM   3119  O   ARG A 205      30.852  -4.137  52.533  1.00 15.57           O  
ATOM   3120  CB  ARG A 205      28.034  -5.077  51.179  1.00  0.00           C  
ATOM   3121  CG  ARG A 205      27.453  -3.748  50.619  1.00  0.00           C  
ATOM   3122  CD  ARG A 205      27.497  -3.717  49.086  1.00  0.00           C  
ATOM   3123  NE  ARG A 205      26.526  -2.810  48.441  1.00  0.00           N  
ATOM   3124  CZ  ARG A 205      26.553  -1.473  48.348  1.00  0.00           C  
ATOM   3125  NH1 ARG A 205      27.394  -0.757  49.089  1.00  0.00           N  
ATOM   3126  NH2 ARG A 205      25.717  -0.863  47.505  1.00  0.00           N1+
ATOM   3127  HB2 ARG A 205      28.830  -5.369  50.491  1.00  0.00           H  
ATOM   3128  HB3 ARG A 205      27.296  -5.872  51.106  1.00  0.00           H  
ATOM   3129  HG2 ARG A 205      26.468  -3.516  50.993  1.00  0.00           H  
ATOM   3130  HG3 ARG A 205      28.093  -2.927  50.933  1.00  0.00           H  
ATOM   3131  HD2 ARG A 205      28.467  -3.331  48.789  1.00  0.00           H  
ATOM   3132  HD3 ARG A 205      27.460  -4.719  48.670  1.00  0.00           H  
ATOM   3133  HE  ARG A 205      25.840  -3.330  47.885  1.00  0.00           H  
ATOM   3134 HH12 ARG A 205      27.408   0.249  49.053  1.00  0.00           H  
ATOM   3135 HH11 ARG A 205      28.039  -1.205  49.715  1.00  0.00           H  
ATOM   3136 HH22 ARG A 205      25.887   0.098  47.111  1.00  0.00           H  
ATOM   3137 HH21 ARG A 205      25.125  -1.403  46.898  1.00  0.00           H  
ATOM   3138  H   ARG A 205      26.832  -4.954  53.600  1.00 18.90           H  
ATOM   3139  HA  ARG A 205      29.318  -6.027  52.542  1.00 17.38           H  
ATOM   3140  N   GLU A 206      29.184  -2.845  53.361  1.00 13.98           N  
ATOM   3141  CA  GLU A 206      30.044  -1.716  53.714  1.00 15.78           C  
ATOM   3142  C   GLU A 206      31.002  -2.069  54.864  1.00 16.87           C  
ATOM   3143  O   GLU A 206      32.179  -1.712  54.790  1.00 16.26           O  
ATOM   3144  CB  GLU A 206      29.223  -0.441  53.985  1.00  0.00           C  
ATOM   3145  CG  GLU A 206      28.535   0.085  52.710  1.00  0.00           C  
ATOM   3146  CD  GLU A 206      27.876   1.445  52.900  1.00  0.00           C  
ATOM   3147  OE1 GLU A 206      28.322   2.415  52.265  1.00  0.00           O  
ATOM   3148  OE2 GLU A 206      26.824   1.515  53.568  1.00  0.00           O1-
ATOM   3149  HB2 GLU A 206      28.472  -0.632  54.752  1.00  0.00           H  
ATOM   3150  HB3 GLU A 206      29.876   0.337  54.386  1.00  0.00           H  
ATOM   3151  HG2 GLU A 206      29.263   0.169  51.902  1.00  0.00           H  
ATOM   3152  HG3 GLU A 206      27.776  -0.621  52.369  1.00  0.00           H  
ATOM   3153  H   GLU A 206      28.192  -2.761  53.556  1.00 13.98           H  
ATOM   3154  HA  GLU A 206      30.677  -1.505  52.850  1.00 15.78           H  
ATOM   3155  N   HIS A 207      30.521  -2.838  55.855  1.00 15.64           N  
ATOM   3156  CA  HIS A 207      31.359  -3.406  56.914  1.00 20.11           C  
ATOM   3157  C   HIS A 207      32.415  -4.385  56.367  1.00 19.13           C  
ATOM   3158  O   HIS A 207      33.581  -4.254  56.731  1.00 17.93           O  
ATOM   3159  CB  HIS A 207      30.516  -4.059  58.028  1.00  0.00           C  
ATOM   3160  CG  HIS A 207      29.851  -3.091  58.973  1.00  0.00           C  
ATOM   3161  ND1 HIS A 207      30.573  -2.131  59.693  1.00  0.00           N  
ATOM   3162  CD2 HIS A 207      28.521  -2.981  59.317  1.00  0.00           C  
ATOM   3163  CE1 HIS A 207      29.666  -1.468  60.401  1.00  0.00           C  
ATOM   3164  NE2 HIS A 207      28.430  -1.928  60.213  1.00  0.00           N  
ATOM   3165  HB2 HIS A 207      29.760  -4.711  57.595  1.00  0.00           H  
ATOM   3166  HB3 HIS A 207      31.147  -4.704  58.642  1.00  0.00           H  
ATOM   3167  HD2 HIS A 207      27.658  -3.543  58.991  1.00  0.00           H  
ATOM   3168  HE1 HIS A 207      29.902  -0.646  61.063  1.00  0.00           H  
ATOM   3169  HE2 HIS A 207      27.591  -1.573  60.656  1.00  0.00           H  
ATOM   3170  H   HIS A 207      29.535  -3.075  55.857  1.00 15.64           H  
ATOM   3171  HA  HIS A 207      31.920  -2.584  57.364  1.00 20.11           H  
ATOM   3172  N   LEU A 208      32.019  -5.319  55.490  1.00 18.51           N  
ATOM   3173  CA  LEU A 208      32.920  -6.265  54.819  1.00 20.99           C  
ATOM   3174  C   LEU A 208      33.967  -5.554  53.943  1.00 20.07           C  
ATOM   3175  O   LEU A 208      35.157  -5.847  54.069  1.00 18.62           O  
ATOM   3176  CB  LEU A 208      32.100  -7.308  54.018  1.00  0.00           C  
ATOM   3177  CG  LEU A 208      32.906  -8.334  53.181  1.00  0.00           C  
ATOM   3178  CD1 LEU A 208      33.885  -9.160  54.042  1.00  0.00           C  
ATOM   3179  CD2 LEU A 208      31.961  -9.227  52.348  1.00  0.00           C  
ATOM   3180  HB2 LEU A 208      31.449  -7.849  54.706  1.00  0.00           H  
ATOM   3181  HB3 LEU A 208      31.437  -6.770  53.340  1.00  0.00           H  
ATOM   3182  HG  LEU A 208      33.505  -7.786  52.452  1.00  0.00           H  
ATOM   3183 HD11 LEU A 208      33.902 -10.215  53.768  1.00  0.00           H  
ATOM   3184 HD12 LEU A 208      34.905  -8.791  53.925  1.00  0.00           H  
ATOM   3185 HD13 LEU A 208      33.642  -9.111  55.104  1.00  0.00           H  
ATOM   3186 HD21 LEU A 208      32.000 -10.276  52.641  1.00  0.00           H  
ATOM   3187 HD22 LEU A 208      30.919  -8.917  52.436  1.00  0.00           H  
ATOM   3188 HD23 LEU A 208      32.216  -9.180  51.288  1.00  0.00           H  
ATOM   3189  H   LEU A 208      31.030  -5.413  55.272  1.00 18.51           H  
ATOM   3190  HA  LEU A 208      33.463  -6.793  55.605  1.00 20.99           H  
ATOM   3191  N   PHE A 209      33.509  -4.624  53.094  1.00 19.66           N  
ATOM   3192  CA  PHE A 209      34.336  -3.816  52.201  1.00 19.28           C  
ATOM   3193  C   PHE A 209      35.411  -3.029  52.963  1.00 18.40           C  
ATOM   3194  O   PHE A 209      36.596  -3.229  52.693  1.00 16.75           O  
ATOM   3195  CB  PHE A 209      33.448  -2.933  51.292  1.00 20.13           C  
ATOM   3196  CG  PHE A 209      34.175  -1.945  50.394  1.00 19.59           C  
ATOM   3197  CD1 PHE A 209      34.320  -0.595  50.782  1.00 19.88           C  
ATOM   3198  CD2 PHE A 209      34.835  -2.399  49.232  1.00 21.25           C  
ATOM   3199  CE1 PHE A 209      35.056   0.278  49.993  1.00 18.54           C  
ATOM   3200  CE2 PHE A 209      35.569  -1.510  48.458  1.00 20.51           C  
ATOM   3201  CZ  PHE A 209      35.676  -0.177  48.836  1.00 15.54           C  
ATOM   3202  H   PHE A 209      32.504  -4.460  53.033  1.00 19.66           H  
ATOM   3203  HA  PHE A 209      34.865  -4.513  51.548  1.00 19.28           H  
ATOM   3204  HB3 PHE A 209      32.732  -2.378  51.898  1.00 20.13           H  
ATOM   3205  HB2 PHE A 209      32.854  -3.582  50.647  1.00 20.13           H  
ATOM   3206  HD1 PHE A 209      33.855  -0.233  51.688  1.00 19.88           H  
ATOM   3207  HD2 PHE A 209      34.769  -3.436  48.937  1.00 21.25           H  
ATOM   3208  HE1 PHE A 209      35.149   1.315  50.281  1.00 18.54           H  
ATOM   3209  HE2 PHE A 209      36.061  -1.857  47.560  1.00 20.51           H  
ATOM   3210  HZ  PHE A 209      36.248   0.511  48.228  1.00 15.54           H  
ATOM   3211  N   THR A 210      34.987  -2.230  53.955  1.00 17.96           N  
ATOM   3212  CA  THR A 210      35.898  -1.470  54.810  1.00 20.87           C  
ATOM   3213  C   THR A 210      36.833  -2.388  55.629  1.00 21.10           C  
ATOM   3214  O   THR A 210      38.027  -2.108  55.650  1.00 18.52           O  
ATOM   3215  CB  THR A 210      35.167  -0.473  55.747  1.00  0.00           C  
ATOM   3216  OG1 THR A 210      34.177  -1.104  56.539  1.00  0.00           O  
ATOM   3217  CG2 THR A 210      34.494   0.674  54.974  1.00  0.00           C  
ATOM   3218  HB  THR A 210      35.897  -0.033  56.429  1.00  0.00           H  
ATOM   3219  HG1 THR A 210      33.419  -1.310  55.960  1.00  0.00           H  
ATOM   3220 HG21 THR A 210      33.981   1.361  55.648  1.00  0.00           H  
ATOM   3221 HG22 THR A 210      35.237   1.256  54.426  1.00  0.00           H  
ATOM   3222 HG23 THR A 210      33.767   0.315  54.246  1.00  0.00           H  
ATOM   3223  H   THR A 210      33.997  -2.145  54.158  1.00 17.96           H  
ATOM   3224  HA  THR A 210      36.525  -0.872  54.150  1.00 20.87           H  
ATOM   3225  N   SER A 211      36.337  -3.506  56.187  1.00 20.02           N  
ATOM   3226  CA  SER A 211      37.165  -4.485  56.903  1.00 21.70           C  
ATOM   3227  C   SER A 211      38.256  -5.118  56.014  1.00 18.97           C  
ATOM   3228  O   SER A 211      39.382  -5.288  56.477  1.00 19.06           O  
ATOM   3229  CB  SER A 211      36.293  -5.586  57.537  1.00  0.00           C  
ATOM   3230  OG  SER A 211      35.446  -5.051  58.541  1.00  0.00           O  
ATOM   3231  HB2 SER A 211      35.693  -6.093  56.780  1.00  0.00           H  
ATOM   3232  HB3 SER A 211      36.925  -6.350  57.994  1.00  0.00           H  
ATOM   3233  HG  SER A 211      34.713  -4.615  58.067  1.00  0.00           H  
ATOM   3234  H   SER A 211      35.338  -3.686  56.157  1.00 20.02           H  
ATOM   3235  HA  SER A 211      37.674  -3.953  57.709  1.00 21.70           H  
ATOM   3236  N   SER A 212      37.920  -5.421  54.751  1.00 17.78           N  
ATOM   3237  CA  SER A 212      38.849  -5.949  53.756  1.00 17.49           C  
ATOM   3238  C   SER A 212      40.003  -4.962  53.485  1.00 19.67           C  
ATOM   3239  O   SER A 212      41.166  -5.338  53.648  1.00 18.90           O  
ATOM   3240  CB  SER A 212      38.071  -6.359  52.482  1.00  0.00           C  
ATOM   3241  OG  SER A 212      38.887  -7.032  51.537  1.00  0.00           O  
ATOM   3242  HB2 SER A 212      37.246  -7.023  52.744  1.00  0.00           H  
ATOM   3243  HB3 SER A 212      37.629  -5.488  51.999  1.00  0.00           H  
ATOM   3244  HG  SER A 212      38.354  -7.203  50.751  1.00  0.00           H  
ATOM   3245  H   SER A 212      36.963  -5.275  54.440  1.00 17.78           H  
ATOM   3246  HA  SER A 212      39.286  -6.855  54.182  1.00 17.49           H  
ATOM   3247  N   VAL A 213      39.677  -3.702  53.154  1.00 16.98           N  
ATOM   3248  CA  VAL A 213      40.694  -2.677  52.927  1.00 17.61           C  
ATOM   3249  C   VAL A 213      41.442  -2.247  54.209  1.00 15.36           C  
ATOM   3250  O   VAL A 213      42.646  -2.015  54.109  1.00 17.95           O  
ATOM   3251  CB  VAL A 213      40.179  -1.441  52.139  1.00  0.00           C  
ATOM   3252  CG1 VAL A 213      39.877  -1.813  50.680  1.00  0.00           C  
ATOM   3253  CG2 VAL A 213      38.970  -0.723  52.752  1.00  0.00           C  
ATOM   3254  HB  VAL A 213      40.995  -0.715  52.115  1.00  0.00           H  
ATOM   3255 HG11 VAL A 213      39.618  -0.933  50.090  1.00  0.00           H  
ATOM   3256 HG12 VAL A 213      40.748  -2.278  50.220  1.00  0.00           H  
ATOM   3257 HG13 VAL A 213      39.048  -2.519  50.608  1.00  0.00           H  
ATOM   3258 HG21 VAL A 213      38.794   0.235  52.263  1.00  0.00           H  
ATOM   3259 HG22 VAL A 213      38.069  -1.309  52.623  1.00  0.00           H  
ATOM   3260 HG23 VAL A 213      39.104  -0.536  53.815  1.00  0.00           H  
ATOM   3261  H   VAL A 213      38.705  -3.421  53.069  1.00 16.98           H  
ATOM   3262  HA  VAL A 213      41.455  -3.139  52.294  1.00 17.61           H  
ATOM   3263  N   HIS A 214      40.779  -2.233  55.382  1.00 17.27           N  
ATOM   3264  CA  HIS A 214      41.398  -2.018  56.702  1.00 20.57           C  
ATOM   3265  C   HIS A 214      42.493  -3.046  57.010  1.00 19.13           C  
ATOM   3266  O   HIS A 214      43.550  -2.662  57.507  1.00 19.75           O  
ATOM   3267  CB  HIS A 214      40.373  -2.056  57.864  1.00  0.00           C  
ATOM   3268  CG  HIS A 214      39.492  -0.853  58.051  1.00  0.00           C  
ATOM   3269  ND1 HIS A 214      38.216  -0.943  58.622  1.00  0.00           N  
ATOM   3270  CD2 HIS A 214      39.762   0.471  57.789  1.00  0.00           C  
ATOM   3271  CE1 HIS A 214      37.752   0.301  58.634  1.00  0.00           C  
ATOM   3272  NE2 HIS A 214      38.628   1.179  58.147  1.00  0.00           N  
ATOM   3273  HB2 HIS A 214      39.742  -2.937  57.767  1.00  0.00           H  
ATOM   3274  HB3 HIS A 214      40.897  -2.179  58.814  1.00  0.00           H  
ATOM   3275  HD2 HIS A 214      40.643   0.944  57.383  1.00  0.00           H  
ATOM   3276  HE1 HIS A 214      36.774   0.578  59.004  1.00  0.00           H  
ATOM   3277  HE2 HIS A 214      38.490   2.178  58.080  1.00  0.00           H  
ATOM   3278  H   HIS A 214      39.771  -2.386  55.379  1.00 17.27           H  
ATOM   3279  HA  HIS A 214      41.883  -1.040  56.686  1.00 20.57           H  
ATOM   3280  N   ASP A 215      42.226  -4.323  56.713  1.00 18.26           N  
ATOM   3281  CA  ASP A 215      43.213  -5.400  56.798  1.00 21.17           C  
ATOM   3282  C   ASP A 215      44.362  -5.175  55.807  1.00 20.81           C  
ATOM   3283  O   ASP A 215      45.500  -4.998  56.239  1.00 20.74           O  
ATOM   3284  CB  ASP A 215      42.635  -6.830  56.639  1.00  0.00           C  
ATOM   3285  CG  ASP A 215      41.748  -7.337  57.778  1.00  0.00           C  
ATOM   3286  OD1 ASP A 215      41.812  -6.801  58.903  1.00  0.00           O  
ATOM   3287  OD2 ASP A 215      41.096  -8.381  57.568  1.00  0.00           O1-
ATOM   3288  HB2 ASP A 215      42.043  -6.858  55.724  1.00  0.00           H  
ATOM   3289  HB3 ASP A 215      43.457  -7.533  56.510  1.00  0.00           H  
ATOM   3290  H   ASP A 215      41.304  -4.567  56.366  1.00 18.26           H  
ATOM   3291  HA  ASP A 215      43.655  -5.342  57.795  1.00 21.17           H  
ATOM   3292  N   VAL A 216      44.039  -5.170  54.506  1.00 19.62           N  
ATOM   3293  CA  VAL A 216      44.988  -5.126  53.391  1.00 19.18           C  
ATOM   3294  C   VAL A 216      45.971  -3.931  53.433  1.00 19.95           C  
ATOM   3295  O   VAL A 216      47.171  -4.142  53.233  1.00 21.11           O  
ATOM   3296  CB  VAL A 216      44.237  -5.196  52.023  1.00  0.00           C  
ATOM   3297  CG1 VAL A 216      45.057  -4.828  50.771  1.00  0.00           C  
ATOM   3298  CG2 VAL A 216      43.624  -6.594  51.809  1.00  0.00           C  
ATOM   3299  HB  VAL A 216      43.410  -4.487  52.069  1.00  0.00           H  
ATOM   3300 HG11 VAL A 216      44.477  -4.995  49.863  1.00  0.00           H  
ATOM   3301 HG12 VAL A 216      45.354  -3.779  50.763  1.00  0.00           H  
ATOM   3302 HG13 VAL A 216      45.956  -5.439  50.697  1.00  0.00           H  
ATOM   3303 HG21 VAL A 216      43.004  -6.622  50.912  1.00  0.00           H  
ATOM   3304 HG22 VAL A 216      44.400  -7.352  51.697  1.00  0.00           H  
ATOM   3305 HG23 VAL A 216      42.994  -6.897  52.644  1.00  0.00           H  
ATOM   3306  H   VAL A 216      43.060  -5.269  54.249  1.00 19.62           H  
ATOM   3307  HA  VAL A 216      45.599  -6.027  53.477  1.00 19.18           H  
ATOM   3308  N   VAL A 217      45.476  -2.720  53.740  1.00 18.18           N  
ATOM   3309  CA  VAL A 217      46.287  -1.499  53.776  1.00 18.10           C  
ATOM   3310  C   VAL A 217      47.392  -1.539  54.855  1.00 19.00           C  
ATOM   3311  O   VAL A 217      48.511  -1.092  54.595  1.00 21.29           O  
ATOM   3312  CB  VAL A 217      45.411  -0.220  53.961  1.00  0.00           C  
ATOM   3313  CG1 VAL A 217      44.768  -0.067  55.356  1.00  0.00           C  
ATOM   3314  CG2 VAL A 217      46.173   1.071  53.614  1.00  0.00           C  
ATOM   3315  HB  VAL A 217      44.595  -0.300  53.241  1.00  0.00           H  
ATOM   3316 HG11 VAL A 217      43.994   0.700  55.347  1.00  0.00           H  
ATOM   3317 HG12 VAL A 217      44.302  -0.992  55.683  1.00  0.00           H  
ATOM   3318 HG13 VAL A 217      45.498   0.207  56.117  1.00  0.00           H  
ATOM   3319 HG21 VAL A 217      45.505   1.933  53.600  1.00  0.00           H  
ATOM   3320 HG22 VAL A 217      46.968   1.285  54.329  1.00  0.00           H  
ATOM   3321 HG23 VAL A 217      46.632   0.996  52.629  1.00  0.00           H  
ATOM   3322  H   VAL A 217      44.481  -2.606  53.921  1.00 18.18           H  
ATOM   3323  HA  VAL A 217      46.786  -1.430  52.807  1.00 18.10           H  
ATOM   3324  N   ARG A 218      47.087  -2.126  56.023  1.00 19.54           N  
ATOM   3325  CA  ARG A 218      48.021  -2.247  57.144  1.00 23.31           C  
ATOM   3326  C   ARG A 218      49.175  -3.220  56.848  1.00 23.88           C  
ATOM   3327  O   ARG A 218      50.263  -3.020  57.385  1.00 27.44           O  
ATOM   3328  CB  ARG A 218      47.271  -2.643  58.431  1.00  0.00           C  
ATOM   3329  CG  ARG A 218      46.343  -1.539  58.966  1.00  0.00           C  
ATOM   3330  CD  ARG A 218      45.542  -1.990  60.198  1.00  0.00           C  
ATOM   3331  NE  ARG A 218      44.833  -0.872  60.837  1.00  0.00           N  
ATOM   3332  CZ  ARG A 218      45.324  -0.034  61.760  1.00  0.00           C  
ATOM   3333  NH1 ARG A 218      46.573  -0.170  62.211  1.00  0.00           N  
ATOM   3334  NH2 ARG A 218      44.554   0.944  62.234  1.00  0.00           N1+
ATOM   3335  HB2 ARG A 218      46.709  -3.564  58.268  1.00  0.00           H  
ATOM   3336  HB3 ARG A 218      48.001  -2.871  59.210  1.00  0.00           H  
ATOM   3337  HG2 ARG A 218      46.870  -0.602  59.154  1.00  0.00           H  
ATOM   3338  HG3 ARG A 218      45.630  -1.321  58.172  1.00  0.00           H  
ATOM   3339  HD2 ARG A 218      44.730  -2.616  59.829  1.00  0.00           H  
ATOM   3340  HD3 ARG A 218      46.101  -2.624  60.887  1.00  0.00           H  
ATOM   3341  HE  ARG A 218      43.891  -0.731  60.491  1.00  0.00           H  
ATOM   3342 HH12 ARG A 218      46.967   0.447  62.906  1.00  0.00           H  
ATOM   3343 HH11 ARG A 218      47.176  -0.908  61.883  1.00  0.00           H  
ATOM   3344 HH22 ARG A 218      44.881   1.600  62.929  1.00  0.00           H  
ATOM   3345 HH21 ARG A 218      43.601   1.079  61.927  1.00  0.00           H  
ATOM   3346  H   ARG A 218      46.169  -2.534  56.143  1.00 19.54           H  
ATOM   3347  HA  ARG A 218      48.468  -1.263  57.305  1.00 23.31           H  
ATOM   3348  N   ARG A 219      48.946  -4.215  55.977  1.00 24.36           N  
ATOM   3349  CA  ARG A 219      49.977  -5.155  55.520  1.00 23.44           C  
ATOM   3350  C   ARG A 219      50.921  -4.544  54.464  1.00 22.85           C  
ATOM   3351  O   ARG A 219      51.928  -5.167  54.126  1.00 23.51           O  
ATOM   3352  CB  ARG A 219      49.365  -6.475  54.977  1.00  0.00           C  
ATOM   3353  CG  ARG A 219      48.045  -6.905  55.634  1.00  0.00           C  
ATOM   3354  CD  ARG A 219      47.643  -8.360  55.346  1.00  0.00           C  
ATOM   3355  NE  ARG A 219      46.410  -8.736  56.060  1.00  0.00           N  
ATOM   3356  CZ  ARG A 219      46.249  -8.905  57.382  1.00  0.00           C  
ATOM   3357  NH1 ARG A 219      47.275  -8.777  58.225  1.00  0.00           N  
ATOM   3358  NH2 ARG A 219      45.043  -9.207  57.862  1.00  0.00           N1+
ATOM   3359  HB2 ARG A 219      49.190  -6.404  53.902  1.00  0.00           H  
ATOM   3360  HB3 ARG A 219      50.113  -7.260  55.100  1.00  0.00           H  
ATOM   3361  HG2 ARG A 219      48.040  -6.713  56.706  1.00  0.00           H  
ATOM   3362  HG3 ARG A 219      47.287  -6.260  55.201  1.00  0.00           H  
ATOM   3363  HD2 ARG A 219      47.381  -8.428  54.289  1.00  0.00           H  
ATOM   3364  HD3 ARG A 219      48.460  -9.065  55.502  1.00  0.00           H  
ATOM   3365  HE  ARG A 219      45.612  -8.870  55.451  1.00  0.00           H  
ATOM   3366 HH12 ARG A 219      47.172  -8.899  59.222  1.00  0.00           H  
ATOM   3367 HH11 ARG A 219      48.209  -8.595  57.896  1.00  0.00           H  
ATOM   3368 HH22 ARG A 219      44.876  -9.329  58.851  1.00  0.00           H  
ATOM   3369 HH21 ARG A 219      44.243  -9.372  57.270  1.00  0.00           H  
ATOM   3370  H   ARG A 219      48.028  -4.294  55.557  1.00 24.36           H  
ATOM   3371  HA  ARG A 219      50.602  -5.417  56.376  1.00 23.44           H  
ATOM   3372  N   GLY A 220      50.562  -3.370  53.925  1.00 22.15           N  
ATOM   3373  CA  GLY A 220      51.219  -2.758  52.771  1.00 22.00           C  
ATOM   3374  C   GLY A 220      50.754  -3.422  51.463  1.00 21.27           C  
ATOM   3375  O   GLY A 220      51.415  -3.265  50.437  1.00 21.01           O  
ATOM   3376  H   GLY A 220      49.736  -2.902  54.277  1.00 22.15           H  
ATOM   3377  HA3 GLY A 220      52.305  -2.828  52.859  1.00 22.00           H  
ATOM   3378  HA2 GLY A 220      50.966  -1.698  52.739  1.00 22.00           H  
ATOM   3379  N   GLY A 221      49.642  -4.171  51.493  1.00 20.82           N  
ATOM   3380  CA  GLY A 221      49.057  -4.835  50.334  1.00 19.44           C  
ATOM   3381  C   GLY A 221      48.245  -3.826  49.514  1.00 21.78           C  
ATOM   3382  O   GLY A 221      47.906  -2.733  49.978  1.00 18.74           O  
ATOM   3383  H   GLY A 221      49.077  -4.176  52.334  1.00 20.82           H  
ATOM   3384  HA3 GLY A 221      48.399  -5.633  50.677  1.00 19.44           H  
ATOM   3385  HA2 GLY A 221      49.832  -5.298  49.719  1.00 19.44           H  
ATOM   3386  N   ARG A 222      47.918  -4.220  48.285  1.00 19.89           N  
ATOM   3387  CA  ARG A 222      47.082  -3.487  47.345  1.00 21.17           C  
ATOM   3388  C   ARG A 222      45.735  -4.208  47.213  1.00 21.70           C  
ATOM   3389  O   ARG A 222      45.686  -5.430  47.370  1.00 20.53           O  
ATOM   3390  CB  ARG A 222      47.796  -3.449  45.979  1.00  0.00           C  
ATOM   3391  CG  ARG A 222      49.175  -2.774  46.025  1.00  0.00           C  
ATOM   3392  CD  ARG A 222      49.868  -2.716  44.659  1.00  0.00           C  
ATOM   3393  NE  ARG A 222      51.230  -2.189  44.780  1.00  0.00           N  
ATOM   3394  CZ  ARG A 222      52.358  -2.877  44.996  1.00  0.00           C  
ATOM   3395  NH1 ARG A 222      52.329  -4.204  45.116  1.00  0.00           N  
ATOM   3396  NH2 ARG A 222      53.518  -2.228  45.104  1.00  0.00           N1+
ATOM   3397  HB2 ARG A 222      47.907  -4.464  45.594  1.00  0.00           H  
ATOM   3398  HB3 ARG A 222      47.164  -2.919  45.267  1.00  0.00           H  
ATOM   3399  HG2 ARG A 222      48.976  -1.750  46.336  1.00  0.00           H  
ATOM   3400  HG3 ARG A 222      49.843  -3.197  46.775  1.00  0.00           H  
ATOM   3401  HD2 ARG A 222      49.769  -3.616  44.051  1.00  0.00           H  
ATOM   3402  HD3 ARG A 222      49.367  -1.926  44.099  1.00  0.00           H  
ATOM   3403  HE  ARG A 222      51.232  -1.168  44.760  1.00  0.00           H  
ATOM   3404 HH12 ARG A 222      53.158  -4.753  45.285  1.00  0.00           H  
ATOM   3405 HH11 ARG A 222      51.465  -4.709  45.027  1.00  0.00           H  
ATOM   3406 HH22 ARG A 222      54.387  -2.715  45.268  1.00  0.00           H  
ATOM   3407 HH21 ARG A 222      53.594  -1.229  45.012  1.00  0.00           H  
ATOM   3408  H   ARG A 222      48.186  -5.155  47.971  1.00 19.89           H  
ATOM   3409  HA  ARG A 222      46.914  -2.474  47.705  1.00 21.17           H  
ATOM   3410  N   CYS A 223      44.669  -3.472  46.886  1.00 17.89           N  
ATOM   3411  CA  CYS A 223      43.371  -4.072  46.580  1.00 17.74           C  
ATOM   3412  C   CYS A 223      42.968  -3.723  45.140  1.00 19.43           C  
ATOM   3413  O   CYS A 223      43.278  -2.633  44.650  1.00 19.02           O  
ATOM   3414  CB  CYS A 223      42.292  -3.772  47.650  1.00  0.00           C  
ATOM   3415  SG  CYS A 223      41.438  -2.186  47.449  1.00  0.00           S  
ATOM   3416  HB2 CYS A 223      41.524  -4.545  47.596  1.00  0.00           H  
ATOM   3417  HB3 CYS A 223      42.711  -3.835  48.653  1.00  0.00           H  
ATOM   3418  HG  CYS A 223      40.592  -2.348  48.473  1.00  0.00           H  
ATOM   3419  H   CYS A 223      44.762  -2.478  46.701  1.00 17.89           H  
ATOM   3420  HA  CYS A 223      43.483  -5.152  46.590  1.00 17.74           H  
ATOM   3421  N   LEU A 224      42.288  -4.674  44.497  1.00 16.56           N  
ATOM   3422  CA  LEU A 224      41.728  -4.535  43.161  1.00 17.64           C  
ATOM   3423  C   LEU A 224      40.211  -4.703  43.264  1.00 18.68           C  
ATOM   3424  O   LEU A 224      39.737  -5.594  43.974  1.00 17.53           O  
ATOM   3425  CB  LEU A 224      42.316  -5.625  42.233  1.00 17.03           C  
ATOM   3426  CG  LEU A 224      43.828  -5.482  41.959  1.00 21.31           C  
ATOM   3427  CD1 LEU A 224      44.348  -6.640  41.083  1.00 19.23           C  
ATOM   3428  CD2 LEU A 224      44.173  -4.109  41.354  1.00 17.89           C  
ATOM   3429  H   LEU A 224      42.053  -5.536  44.979  1.00 16.56           H  
ATOM   3430  HA  LEU A 224      41.935  -3.546  42.749  1.00 17.64           H  
ATOM   3431  HB3 LEU A 224      41.786  -5.603  41.279  1.00 17.03           H  
ATOM   3432  HB2 LEU A 224      42.114  -6.610  42.659  1.00 17.03           H  
ATOM   3433  HG  LEU A 224      44.349  -5.556  42.914  1.00 21.31           H  
ATOM   3434 HD11 LEU A 224      45.174  -7.154  41.573  1.00 19.23           H  
ATOM   3435 HD12 LEU A 224      43.578  -7.388  40.886  1.00 19.23           H  
ATOM   3436 HD13 LEU A 224      44.712  -6.300  40.113  1.00 19.23           H  
ATOM   3437 HD21 LEU A 224      45.066  -4.141  40.733  1.00 17.89           H  
ATOM   3438 HD22 LEU A 224      43.362  -3.718  40.739  1.00 17.89           H  
ATOM   3439 HD23 LEU A 224      44.364  -3.379  42.141  1.00 17.89           H  
ATOM   3440  N   VAL A 225      39.481  -3.883  42.509  1.00 18.48           N  
ATOM   3441  CA  VAL A 225      38.044  -4.022  42.330  1.00 18.35           C  
ATOM   3442  C   VAL A 225      37.709  -3.859  40.830  1.00 19.74           C  
ATOM   3443  O   VAL A 225      37.653  -2.732  40.329  1.00 20.04           O  
ATOM   3444  CB  VAL A 225      37.243  -3.071  43.274  1.00  0.00           C  
ATOM   3445  CG1 VAL A 225      37.674  -1.595  43.238  1.00  0.00           C  
ATOM   3446  CG2 VAL A 225      35.718  -3.163  43.083  1.00  0.00           C  
ATOM   3447  HB  VAL A 225      37.440  -3.428  44.286  1.00  0.00           H  
ATOM   3448 HG11 VAL A 225      37.146  -1.016  43.995  1.00  0.00           H  
ATOM   3449 HG12 VAL A 225      38.740  -1.475  43.431  1.00  0.00           H  
ATOM   3450 HG13 VAL A 225      37.451  -1.143  42.274  1.00  0.00           H  
ATOM   3451 HG21 VAL A 225      35.194  -2.680  43.907  1.00  0.00           H  
ATOM   3452 HG22 VAL A 225      35.395  -2.683  42.161  1.00  0.00           H  
ATOM   3453 HG23 VAL A 225      35.374  -4.195  43.050  1.00  0.00           H  
ATOM   3454  H   VAL A 225      39.920  -3.125  41.996  1.00 18.48           H  
ATOM   3455  HA  VAL A 225      37.748  -5.024  42.625  1.00 18.35           H  
ATOM   3456  N   PRO A 226      37.552  -4.996  40.106  1.00 18.24           N  
ATOM   3457  CA  PRO A 226      36.911  -5.015  38.780  1.00 18.07           C  
ATOM   3458  C   PRO A 226      35.495  -4.417  38.836  1.00 18.48           C  
ATOM   3459  O   PRO A 226      34.646  -4.916  39.580  1.00 18.88           O  
ATOM   3460  CB  PRO A 226      36.915  -6.504  38.382  1.00 17.44           C  
ATOM   3461  CG  PRO A 226      38.057  -7.109  39.181  1.00 19.02           C  
ATOM   3462  CD  PRO A 226      37.976  -6.344  40.495  1.00 20.05           C  
ATOM   3463  HA  PRO A 226      37.550  -4.453  38.098  1.00 18.07           H  
ATOM   3464  HB3 PRO A 226      37.029  -6.652  37.309  1.00 17.44           H  
ATOM   3465  HB2 PRO A 226      35.983  -6.993  38.673  1.00 17.44           H  
ATOM   3466  HG3 PRO A 226      39.008  -6.896  38.691  1.00 19.02           H  
ATOM   3467  HG2 PRO A 226      37.978  -8.189  39.298  1.00 19.02           H  
ATOM   3468  HD2 PRO A 226      37.219  -6.784  41.147  1.00 20.05           H  
ATOM   3469  HD3 PRO A 226      38.933  -6.357  41.017  1.00 20.05           H  
ATOM   3470  N   VAL A 227      35.286  -3.329  38.092  1.00 20.73           N  
ATOM   3471  CA  VAL A 227      34.096  -2.501  38.193  1.00 20.26           C  
ATOM   3472  C   VAL A 227      33.763  -1.878  36.821  1.00 21.74           C  
ATOM   3473  O   VAL A 227      34.581  -1.943  35.900  1.00 21.39           O  
ATOM   3474  CB  VAL A 227      34.332  -1.412  39.282  1.00  0.00           C  
ATOM   3475  CG1 VAL A 227      35.325  -0.296  38.898  1.00  0.00           C  
ATOM   3476  CG2 VAL A 227      33.027  -0.821  39.816  1.00  0.00           C  
ATOM   3477  HB  VAL A 227      34.778  -1.920  40.137  1.00  0.00           H  
ATOM   3478 HG11 VAL A 227      35.448   0.404  39.725  1.00  0.00           H  
ATOM   3479 HG12 VAL A 227      36.308  -0.709  38.675  1.00  0.00           H  
ATOM   3480 HG13 VAL A 227      34.999   0.277  38.031  1.00  0.00           H  
ATOM   3481 HG21 VAL A 227      33.205  -0.226  40.709  1.00  0.00           H  
ATOM   3482 HG22 VAL A 227      32.546  -0.175  39.086  1.00  0.00           H  
ATOM   3483 HG23 VAL A 227      32.339  -1.617  40.094  1.00  0.00           H  
ATOM   3484  H   VAL A 227      36.029  -2.942  37.511  1.00 20.73           H  
ATOM   3485  HA  VAL A 227      33.244  -3.125  38.470  1.00 20.26           H  
ATOM   3486  N   PHE A 228      32.559  -1.308  36.698  1.00 20.95           N  
ATOM   3487  CA  PHE A 228      32.095  -0.603  35.508  1.00 21.55           C  
ATOM   3488  C   PHE A 228      32.003   0.906  35.782  1.00 21.40           C  
ATOM   3489  O   PHE A 228      31.501   1.326  36.827  1.00 20.68           O  
ATOM   3490  CB  PHE A 228      30.755  -1.189  35.022  1.00 23.19           C  
ATOM   3491  CG  PHE A 228      30.893  -2.563  34.386  1.00 25.56           C  
ATOM   3492  CD1 PHE A 228      30.686  -3.733  35.148  1.00 26.36           C  
ATOM   3493  CD2 PHE A 228      31.387  -2.682  33.069  1.00 27.62           C  
ATOM   3494  CE1 PHE A 228      30.896  -4.980  34.574  1.00 27.51           C  
ATOM   3495  CE2 PHE A 228      31.600  -3.938  32.516  1.00 28.32           C  
ATOM   3496  CZ  PHE A 228      31.347  -5.081  33.263  1.00 29.48           C  
ATOM   3497  H   PHE A 228      31.958  -1.241  37.504  1.00 20.95           H  
ATOM   3498  HA  PHE A 228      32.812  -0.737  34.695  1.00 21.55           H  
ATOM   3499  HB3 PHE A 228      30.314  -0.523  34.278  1.00 23.19           H  
ATOM   3500  HB2 PHE A 228      30.036  -1.234  35.841  1.00 23.19           H  
ATOM   3501  HD1 PHE A 228      30.352  -3.665  36.174  1.00 26.36           H  
ATOM   3502  HD2 PHE A 228      31.593  -1.799  32.480  1.00 27.62           H  
ATOM   3503  HE1 PHE A 228      30.715  -5.875  35.152  1.00 27.51           H  
ATOM   3504  HE2 PHE A 228      31.960  -4.026  31.501  1.00 28.32           H  
ATOM   3505  HZ  PHE A 228      31.513  -6.053  32.823  1.00 29.48           H  
ATOM   3506  N   ALA A 229      32.500   1.678  34.810  1.00 21.24           N  
ATOM   3507  CA  ALA A 229      32.730   3.122  34.847  1.00 22.17           C  
ATOM   3508  C   ALA A 229      31.469   4.010  34.818  1.00 23.15           C  
ATOM   3509  O   ALA A 229      31.603   5.228  34.924  1.00 24.21           O  
ATOM   3510  CB  ALA A 229      33.620   3.447  33.636  1.00 23.50           C  
ATOM   3511  H   ALA A 229      32.853   1.224  33.981  1.00 21.24           H  
ATOM   3512  HA  ALA A 229      33.273   3.365  35.763  1.00 22.17           H  
ATOM   3513  HB1 ALA A 229      33.765   4.519  33.525  1.00 23.50           H  
ATOM   3514  HB2 ALA A 229      34.607   2.993  33.731  1.00 23.50           H  
ATOM   3515  HB3 ALA A 229      33.175   3.095  32.705  1.00 23.50           H  
ATOM   3516  N   LEU A 230      30.297   3.403  34.606  1.00 22.52           N  
ATOM   3517  CA  LEU A 230      29.032   4.096  34.351  1.00 22.12           C  
ATOM   3518  C   LEU A 230      28.298   4.512  35.643  1.00 23.89           C  
ATOM   3519  O   LEU A 230      27.471   5.423  35.592  1.00 23.86           O  
ATOM   3520  CB  LEU A 230      28.147   3.202  33.444  1.00  0.00           C  
ATOM   3521  CG  LEU A 230      28.463   3.323  31.931  1.00  0.00           C  
ATOM   3522  CD1 LEU A 230      29.883   2.853  31.563  1.00  0.00           C  
ATOM   3523  CD2 LEU A 230      27.396   2.607  31.079  1.00  0.00           C  
ATOM   3524  HB2 LEU A 230      28.191   2.161  33.767  1.00  0.00           H  
ATOM   3525  HB3 LEU A 230      27.103   3.487  33.585  1.00  0.00           H  
ATOM   3526  HG  LEU A 230      28.403   4.381  31.669  1.00  0.00           H  
ATOM   3527 HD11 LEU A 230      29.951   2.501  30.533  1.00  0.00           H  
ATOM   3528 HD12 LEU A 230      30.592   3.676  31.660  1.00  0.00           H  
ATOM   3529 HD13 LEU A 230      30.225   2.042  32.206  1.00  0.00           H  
ATOM   3530 HD21 LEU A 230      27.816   1.824  30.448  1.00  0.00           H  
ATOM   3531 HD22 LEU A 230      26.638   2.129  31.698  1.00  0.00           H  
ATOM   3532 HD23 LEU A 230      26.882   3.307  30.421  1.00  0.00           H  
ATOM   3533  H   LEU A 230      30.287   2.400  34.520  1.00 22.52           H  
ATOM   3534  HA  LEU A 230      29.240   5.023  33.812  1.00 22.12           H  
ATOM   3535  N   GLY A 231      28.603   3.876  36.779  1.00 21.63           N  
ATOM   3536  CA  GLY A 231      28.012   4.301  38.047  1.00 20.57           C  
ATOM   3537  C   GLY A 231      28.435   3.407  39.211  1.00 18.46           C  
ATOM   3538  O   GLY A 231      28.412   3.862  40.354  1.00 18.76           O  
ATOM   3539  HA3 GLY A 231      26.922   4.302  37.981  1.00 20.57           H  
ATOM   3540  H   GLY A 231      29.391   3.247  36.794  1.00 21.63           H  
ATOM   3541  HA2 GLY A 231      28.327   5.319  38.265  1.00 20.57           H  
ATOM   3542  N   ARG A 232      28.830   2.150  38.951  1.00 16.75           N  
ATOM   3543  CA  ARG A 232      29.265   1.215  39.993  1.00 16.31           C  
ATOM   3544  C   ARG A 232      30.567   1.684  40.674  1.00 13.94           C  
ATOM   3545  O   ARG A 232      30.698   1.586  41.893  1.00 14.93           O  
ATOM   3546  CB  ARG A 232      29.410  -0.199  39.386  1.00 17.15           C  
ATOM   3547  CG  ARG A 232      29.571  -1.339  40.417  1.00 17.40           C  
ATOM   3548  CD  ARG A 232      28.321  -1.585  41.272  1.00 16.82           C  
ATOM   3549  NE  ARG A 232      27.150  -1.825  40.416  1.00 19.29           N  
ATOM   3550  CZ  ARG A 232      26.819  -2.964  39.801  1.00 20.66           C  
ATOM   3551  NH1 ARG A 232      25.816  -2.944  38.924  1.00 20.42           N  
ATOM   3552  NH2 ARG A 232      27.462  -4.110  40.036  1.00 17.85           N1+
ATOM   3553  H   ARG A 232      28.813   1.804  38.004  1.00 16.75           H  
ATOM   3554  HA  ARG A 232      28.484   1.195  40.755  1.00 16.31           H  
ATOM   3555  HB3 ARG A 232      30.270  -0.209  38.717  1.00 17.15           H  
ATOM   3556  HB2 ARG A 232      28.557  -0.419  38.744  1.00 17.15           H  
ATOM   3557  HG3 ARG A 232      30.398  -1.112  41.089  1.00 17.40           H  
ATOM   3558  HG2 ARG A 232      29.844  -2.268  39.915  1.00 17.40           H  
ATOM   3559  HD3 ARG A 232      28.142  -0.747  41.946  1.00 16.82           H  
ATOM   3560  HD2 ARG A 232      28.473  -2.452  41.911  1.00 16.82           H  
ATOM   3561  HE  ARG A 232      26.570  -1.006  40.302  1.00 19.29           H  
ATOM   3562 HH12 ARG A 232      25.580  -3.757  38.374  1.00 20.42           H  
ATOM   3563 HH11 ARG A 232      25.424  -2.075  38.596  1.00 20.42           H  
ATOM   3564 HH22 ARG A 232      27.212  -4.965  39.569  1.00 17.85           H  
ATOM   3565 HH21 ARG A 232      28.205  -4.188  40.733  1.00 17.85           H  
ATOM   3566  N   ALA A 233      31.484   2.215  39.856  1.00 13.98           N  
ATOM   3567  CA  ALA A 233      32.740   2.812  40.286  1.00 15.19           C  
ATOM   3568  C   ALA A 233      32.516   4.076  41.137  1.00 14.55           C  
ATOM   3569  O   ALA A 233      33.125   4.209  42.194  1.00 15.89           O  
ATOM   3570  CB  ALA A 233      33.590   3.085  39.036  1.00 14.31           C  
ATOM   3571  H   ALA A 233      31.295   2.238  38.862  1.00 13.98           H  
ATOM   3572  HA  ALA A 233      33.267   2.084  40.905  1.00 15.19           H  
ATOM   3573  HB1 ALA A 233      34.585   3.430  39.309  1.00 14.31           H  
ATOM   3574  HB2 ALA A 233      33.713   2.186  38.434  1.00 14.31           H  
ATOM   3575  HB3 ALA A 233      33.137   3.847  38.402  1.00 14.31           H  
ATOM   3576  N   GLN A 234      31.607   4.952  40.696  1.00 12.86           N  
ATOM   3577  CA  GLN A 234      31.258   6.204  41.358  1.00 12.75           C  
ATOM   3578  C   GLN A 234      30.563   6.000  42.717  1.00 15.78           C  
ATOM   3579  O   GLN A 234      30.794   6.799  43.625  1.00 14.29           O  
ATOM   3580  CB  GLN A 234      30.426   7.110  40.424  1.00 15.94           C  
ATOM   3581  CG  GLN A 234      31.189   7.681  39.204  1.00 15.39           C  
ATOM   3582  CD  GLN A 234      31.410   6.690  38.058  1.00 20.98           C  
ATOM   3583  OE1 GLN A 234      30.913   5.568  38.061  1.00 21.69           O  
ATOM   3584  NE2 GLN A 234      32.190   7.076  37.057  1.00 19.06           N  
ATOM   3585  H   GLN A 234      31.190   4.812  39.781  1.00 12.86           H  
ATOM   3586  HA  GLN A 234      32.193   6.727  41.561  1.00 12.75           H  
ATOM   3587  HB3 GLN A 234      30.075   7.962  41.008  1.00 15.94           H  
ATOM   3588  HB2 GLN A 234      29.521   6.594  40.100  1.00 15.94           H  
ATOM   3589  HG3 GLN A 234      32.147   8.088  39.528  1.00 15.39           H  
ATOM   3590  HG2 GLN A 234      30.625   8.520  38.798  1.00 15.39           H  
ATOM   3591 HE22 GLN A 234      32.217   6.461  36.246  1.00 19.06           H  
ATOM   3592 HE21 GLN A 234      32.544   8.018  36.984  1.00 19.06           H  
ATOM   3593  N   GLU A 235      29.768   4.926  42.867  1.00 14.74           N  
ATOM   3594  CA  GLU A 235      29.205   4.521  44.158  1.00 14.67           C  
ATOM   3595  C   GLU A 235      30.316   4.165  45.167  1.00 13.32           C  
ATOM   3596  O   GLU A 235      30.241   4.599  46.314  1.00 13.91           O  
ATOM   3597  CB  GLU A 235      28.170   3.383  43.996  1.00 16.40           C  
ATOM   3598  CG  GLU A 235      27.457   3.008  45.322  1.00 22.71           C  
ATOM   3599  CD  GLU A 235      26.472   1.844  45.236  1.00 26.27           C  
ATOM   3600  OE1 GLU A 235      25.969   1.447  46.313  1.00 25.11           O  
ATOM   3601  OE2 GLU A 235      26.234   1.337  44.122  1.00 26.04           O1-
ATOM   3602  H   GLU A 235      29.576   4.332  42.067  1.00 14.74           H  
ATOM   3603  HA  GLU A 235      28.671   5.390  44.550  1.00 14.67           H  
ATOM   3604  HB3 GLU A 235      28.664   2.498  43.594  1.00 16.40           H  
ATOM   3605  HB2 GLU A 235      27.418   3.676  43.263  1.00 16.40           H  
ATOM   3606  HG3 GLU A 235      26.927   3.879  45.708  1.00 22.71           H  
ATOM   3607  HG2 GLU A 235      28.193   2.739  46.077  1.00 22.71           H  
ATOM   3608  N   LEU A 236      31.359   3.448  44.722  1.00 14.02           N  
ATOM   3609  CA  LEU A 236      32.533   3.148  45.543  1.00 14.87           C  
ATOM   3610  C   LEU A 236      33.279   4.419  45.990  1.00 14.74           C  
ATOM   3611  O   LEU A 236      33.714   4.465  47.137  1.00 14.14           O  
ATOM   3612  CB  LEU A 236      33.472   2.150  44.830  1.00  0.00           C  
ATOM   3613  CG  LEU A 236      32.925   0.710  44.794  1.00  0.00           C  
ATOM   3614  CD1 LEU A 236      33.669  -0.140  43.757  1.00  0.00           C  
ATOM   3615  CD2 LEU A 236      32.963   0.053  46.184  1.00  0.00           C  
ATOM   3616  HB2 LEU A 236      33.672   2.497  43.820  1.00  0.00           H  
ATOM   3617  HB3 LEU A 236      34.448   2.140  45.320  1.00  0.00           H  
ATOM   3618  HG  LEU A 236      31.885   0.750  44.466  1.00  0.00           H  
ATOM   3619 HD11 LEU A 236      33.130  -1.064  43.546  1.00  0.00           H  
ATOM   3620 HD12 LEU A 236      33.773   0.393  42.815  1.00  0.00           H  
ATOM   3621 HD13 LEU A 236      34.669  -0.402  44.104  1.00  0.00           H  
ATOM   3622 HD21 LEU A 236      33.344  -0.969  46.152  1.00  0.00           H  
ATOM   3623 HD22 LEU A 236      33.583   0.607  46.889  1.00  0.00           H  
ATOM   3624 HD23 LEU A 236      31.963   0.013  46.609  1.00  0.00           H  
ATOM   3625  H   LEU A 236      31.388   3.149  43.755  1.00 14.02           H  
ATOM   3626  HA  LEU A 236      32.168   2.672  46.454  1.00 14.87           H  
ATOM   3627  N   LEU A 237      33.361   5.448  45.132  1.00 13.27           N  
ATOM   3628  CA  LEU A 237      33.927   6.745  45.510  1.00 15.24           C  
ATOM   3629  C   LEU A 237      33.075   7.478  46.566  1.00 16.25           C  
ATOM   3630  O   LEU A 237      33.630   8.062  47.495  1.00 14.98           O  
ATOM   3631  CB  LEU A 237      34.160   7.665  44.288  1.00 13.81           C  
ATOM   3632  CG  LEU A 237      34.866   7.076  43.046  1.00 13.89           C  
ATOM   3633  CD1 LEU A 237      35.093   8.168  41.980  1.00 13.15           C  
ATOM   3634  CD2 LEU A 237      36.143   6.255  43.334  1.00 14.78           C  
ATOM   3635  H   LEU A 237      33.001   5.345  44.190  1.00 13.27           H  
ATOM   3636  HA  LEU A 237      34.887   6.541  45.981  1.00 15.24           H  
ATOM   3637  HB3 LEU A 237      34.735   8.522  44.639  1.00 13.81           H  
ATOM   3638  HB2 LEU A 237      33.204   8.080  43.962  1.00 13.81           H  
ATOM   3639  HG  LEU A 237      34.164   6.374  42.610  1.00 13.89           H  
ATOM   3640 HD11 LEU A 237      36.104   8.154  41.572  1.00 13.15           H  
ATOM   3641 HD12 LEU A 237      34.414   8.030  41.139  1.00 13.15           H  
ATOM   3642 HD13 LEU A 237      34.918   9.172  42.369  1.00 13.15           H  
ATOM   3643 HD21 LEU A 237      36.155   5.361  42.714  1.00 14.78           H  
ATOM   3644 HD22 LEU A 237      37.057   6.807  43.117  1.00 14.78           H  
ATOM   3645 HD23 LEU A 237      36.213   5.894  44.357  1.00 14.78           H  
ATOM   3646  N   LEU A 238      31.745   7.416  46.431  1.00 14.83           N  
ATOM   3647  CA  LEU A 238      30.797   7.955  47.408  1.00 15.31           C  
ATOM   3648  C   LEU A 238      30.947   7.266  48.782  1.00 17.86           C  
ATOM   3649  O   LEU A 238      31.067   7.951  49.798  1.00 17.39           O  
ATOM   3650  CB  LEU A 238      29.366   7.856  46.829  1.00  0.00           C  
ATOM   3651  CG  LEU A 238      28.251   8.510  47.672  1.00  0.00           C  
ATOM   3652  CD1 LEU A 238      28.475  10.022  47.859  1.00  0.00           C  
ATOM   3653  CD2 LEU A 238      26.867   8.203  47.071  1.00  0.00           C  
ATOM   3654  HB2 LEU A 238      29.355   8.295  45.832  1.00  0.00           H  
ATOM   3655  HB3 LEU A 238      29.115   6.805  46.691  1.00  0.00           H  
ATOM   3656  HG  LEU A 238      28.265   8.052  48.662  1.00  0.00           H  
ATOM   3657 HD11 LEU A 238      27.556  10.602  47.772  1.00  0.00           H  
ATOM   3658 HD12 LEU A 238      28.884  10.220  48.850  1.00  0.00           H  
ATOM   3659 HD13 LEU A 238      29.176  10.428  47.128  1.00  0.00           H  
ATOM   3660 HD21 LEU A 238      26.200   7.788  47.827  1.00  0.00           H  
ATOM   3661 HD22 LEU A 238      26.385   9.089  46.656  1.00  0.00           H  
ATOM   3662 HD23 LEU A 238      26.927   7.478  46.259  1.00  0.00           H  
ATOM   3663  H   LEU A 238      31.354   6.929  45.631  1.00 14.83           H  
ATOM   3664  HA  LEU A 238      31.047   9.009  47.536  1.00 15.31           H  
ATOM   3665  N   ILE A 239      31.010   5.926  48.781  1.00 18.13           N  
ATOM   3666  CA  ILE A 239      31.289   5.089  49.950  1.00 17.09           C  
ATOM   3667  C   ILE A 239      32.648   5.431  50.598  1.00 16.26           C  
ATOM   3668  O   ILE A 239      32.709   5.634  51.810  1.00 17.48           O  
ATOM   3669  CB  ILE A 239      31.231   3.569  49.593  1.00  0.00           C  
ATOM   3670  CG1 ILE A 239      29.787   3.167  49.215  1.00  0.00           C  
ATOM   3671  CG2 ILE A 239      31.779   2.608  50.678  1.00  0.00           C  
ATOM   3672  CD1 ILE A 239      29.677   1.788  48.557  1.00  0.00           C  
ATOM   3673  HB  ILE A 239      31.849   3.422  48.708  1.00  0.00           H  
ATOM   3674 HG12 ILE A 239      29.166   3.192  50.106  1.00  0.00           H  
ATOM   3675 HG13 ILE A 239      29.337   3.899  48.548  1.00  0.00           H  
ATOM   3676 HG21 ILE A 239      31.700   1.566  50.370  1.00  0.00           H  
ATOM   3677 HG22 ILE A 239      32.835   2.774  50.890  1.00  0.00           H  
ATOM   3678 HG23 ILE A 239      31.226   2.717  51.612  1.00  0.00           H  
ATOM   3679 HD11 ILE A 239      28.729   1.682  48.031  1.00  0.00           H  
ATOM   3680 HD12 ILE A 239      30.475   1.627  47.833  1.00  0.00           H  
ATOM   3681 HD13 ILE A 239      29.727   0.996  49.304  1.00  0.00           H  
ATOM   3682  H   ILE A 239      30.879   5.433  47.899  1.00 18.13           H  
ATOM   3683  HA  ILE A 239      30.511   5.300  50.687  1.00 17.09           H  
ATOM   3684  N   LEU A 240      33.708   5.539  49.787  1.00 15.49           N  
ATOM   3685  CA  LEU A 240      35.044   5.914  50.244  1.00 19.00           C  
ATOM   3686  C   LEU A 240      35.095   7.303  50.908  1.00 21.65           C  
ATOM   3687  O   LEU A 240      35.882   7.456  51.837  1.00 20.21           O  
ATOM   3688  CB  LEU A 240      36.071   5.773  49.097  1.00 17.66           C  
ATOM   3689  CG  LEU A 240      36.512   4.314  48.824  1.00 16.48           C  
ATOM   3690  CD1 LEU A 240      37.177   4.169  47.437  1.00 15.40           C  
ATOM   3691  CD2 LEU A 240      37.398   3.761  49.964  1.00 17.80           C  
ATOM   3692  H   LEU A 240      33.612   5.319  48.797  1.00 15.49           H  
ATOM   3693  HA  LEU A 240      35.311   5.202  51.027  1.00 19.00           H  
ATOM   3694  HB3 LEU A 240      36.962   6.368  49.308  1.00 17.66           H  
ATOM   3695  HB2 LEU A 240      35.642   6.214  48.198  1.00 17.66           H  
ATOM   3696  HG  LEU A 240      35.611   3.700  48.797  1.00 16.48           H  
ATOM   3697 HD11 LEU A 240      38.188   3.764  47.482  1.00 15.40           H  
ATOM   3698 HD12 LEU A 240      36.594   3.502  46.800  1.00 15.40           H  
ATOM   3699 HD13 LEU A 240      37.246   5.123  46.915  1.00 15.40           H  
ATOM   3700 HD21 LEU A 240      38.351   3.366  49.614  1.00 17.80           H  
ATOM   3701 HD22 LEU A 240      37.631   4.525  50.707  1.00 17.80           H  
ATOM   3702 HD23 LEU A 240      36.893   2.950  50.489  1.00 17.80           H  
ATOM   3703  N   GLU A 241      34.247   8.265  50.503  1.00 22.05           N  
ATOM   3704  CA  GLU A 241      34.144   9.569  51.167  1.00 23.11           C  
ATOM   3705  C   GLU A 241      33.442   9.457  52.533  1.00 22.72           C  
ATOM   3706  O   GLU A 241      33.949   9.991  53.524  1.00 21.68           O  
ATOM   3707  CB  GLU A 241      33.519  10.621  50.221  1.00  0.00           C  
ATOM   3708  CG  GLU A 241      33.899  12.104  50.497  1.00  0.00           C  
ATOM   3709  CD  GLU A 241      33.306  12.759  51.748  1.00  0.00           C  
ATOM   3710  OE1 GLU A 241      32.121  12.516  52.048  1.00  0.00           O  
ATOM   3711  OE2 GLU A 241      34.019  13.568  52.382  1.00  0.00           O1-
ATOM   3712  HB2 GLU A 241      33.801  10.394  49.193  1.00  0.00           H  
ATOM   3713  HB3 GLU A 241      32.432  10.527  50.242  1.00  0.00           H  
ATOM   3714  HG2 GLU A 241      34.984  12.199  50.527  1.00  0.00           H  
ATOM   3715  HG3 GLU A 241      33.582  12.707  49.646  1.00  0.00           H  
ATOM   3716  H   GLU A 241      33.621   8.083  49.726  1.00 22.05           H  
ATOM   3717  HA  GLU A 241      35.168   9.869  51.359  1.00 23.11           H  
ATOM   3718  N   GLU A 242      32.337   8.706  52.610  1.00 19.83           N  
ATOM   3719  CA  GLU A 242      31.590   8.496  53.855  1.00 24.61           C  
ATOM   3720  C   GLU A 242      32.426   7.867  54.994  1.00 26.43           C  
ATOM   3721  O   GLU A 242      32.148   8.156  56.159  1.00 26.82           O  
ATOM   3722  CB  GLU A 242      30.296   7.697  53.583  1.00  0.00           C  
ATOM   3723  CG  GLU A 242      29.224   8.453  52.761  1.00  0.00           C  
ATOM   3724  CD  GLU A 242      28.626   9.689  53.438  1.00  0.00           C  
ATOM   3725  OE1 GLU A 242      28.751   9.834  54.672  1.00  0.00           O  
ATOM   3726  OE2 GLU A 242      27.987  10.486  52.723  1.00  0.00           O1-
ATOM   3727  HB2 GLU A 242      30.547   6.773  53.063  1.00  0.00           H  
ATOM   3728  HB3 GLU A 242      29.855   7.377  54.529  1.00  0.00           H  
ATOM   3729  HG2 GLU A 242      29.641   8.756  51.801  1.00  0.00           H  
ATOM   3730  HG3 GLU A 242      28.407   7.768  52.531  1.00  0.00           H  
ATOM   3731  H   GLU A 242      31.967   8.271  51.771  1.00 19.83           H  
ATOM   3732  HA  GLU A 242      31.315   9.488  54.215  1.00 24.61           H  
ATOM   3733  N   PHE A 243      33.477   7.107  54.656  1.00 29.46           N  
ATOM   3734  CA  PHE A 243      34.316   6.383  55.610  1.00 31.81           C  
ATOM   3735  C   PHE A 243      35.828   6.651  55.373  1.00 34.32           C  
ATOM   3736  O   PHE A 243      36.624   5.742  55.604  1.00 36.73           O  
ATOM   3737  CB  PHE A 243      33.944   4.872  55.562  1.00  0.00           C  
ATOM   3738  CG  PHE A 243      32.469   4.526  55.782  1.00  0.00           C  
ATOM   3739  CD1 PHE A 243      31.615   4.290  54.680  1.00  0.00           C  
ATOM   3740  CD2 PHE A 243      31.898   4.576  57.072  1.00  0.00           C  
ATOM   3741  CE1 PHE A 243      30.254   4.086  54.870  1.00  0.00           C  
ATOM   3742  CE2 PHE A 243      30.536   4.358  57.245  1.00  0.00           C  
ATOM   3743  CZ  PHE A 243      29.717   4.114  56.149  1.00  0.00           C  
ATOM   3744  HB2 PHE A 243      34.260   4.448  54.607  1.00  0.00           H  
ATOM   3745  HB3 PHE A 243      34.521   4.341  56.322  1.00  0.00           H  
ATOM   3746  HD1 PHE A 243      32.016   4.260  53.680  1.00  0.00           H  
ATOM   3747  HD2 PHE A 243      32.520   4.782  57.933  1.00  0.00           H  
ATOM   3748  HE1 PHE A 243      29.614   3.897  54.018  1.00  0.00           H  
ATOM   3749  HE2 PHE A 243      30.109   4.387  58.238  1.00  0.00           H  
ATOM   3750  HZ  PHE A 243      28.658   3.948  56.289  1.00  0.00           H  
ATOM   3751  H   PHE A 243      33.643   6.921  53.674  1.00 29.46           H  
ATOM   3752  HA  PHE A 243      34.121   6.731  56.626  1.00 31.81           H  
ATOM   3753  N   TRP A 244      36.214   7.861  54.911  1.00 45.49           N  
ATOM   3754  CA  TRP A 244      37.595   8.178  54.482  1.00 46.48           C  
ATOM   3755  C   TRP A 244      38.721   8.065  55.532  1.00 46.57           C  
ATOM   3756  O   TRP A 244      38.504   7.907  56.737  1.00 47.48           O  
ATOM   3757  CB  TRP A 244      37.726   9.497  53.652  1.00  0.00           C  
ATOM   3758  CG  TRP A 244      37.246  10.841  54.137  1.00  0.00           C  
ATOM   3759  CD1 TRP A 244      36.437  11.624  53.398  1.00  0.00           C  
ATOM   3760  CD2 TRP A 244      37.568  11.651  55.320  1.00  0.00           C  
ATOM   3761  NE1 TRP A 244      36.132  12.783  54.061  1.00  0.00           N  
ATOM   3762  CE2 TRP A 244      36.832  12.880  55.242  1.00  0.00           C  
ATOM   3763  CE3 TRP A 244      38.383  11.483  56.465  1.00  0.00           C  
ATOM   3764  CZ2 TRP A 244      36.903  13.872  56.236  1.00  0.00           C  
ATOM   3765  CZ3 TRP A 244      38.477  12.478  57.459  1.00  0.00           C  
ATOM   3766  CH2 TRP A 244      37.736  13.670  57.350  1.00  0.00           C  
ATOM   3767  HB2 TRP A 244      38.759   9.657  53.343  1.00  0.00           H  
ATOM   3768  HB3 TRP A 244      37.219   9.325  52.706  1.00  0.00           H  
ATOM   3769  HD1 TRP A 244      36.051  11.369  52.429  1.00  0.00           H  
ATOM   3770  HE1 TRP A 244      35.442  13.428  53.638  1.00  0.00           H  
ATOM   3771  HE3 TRP A 244      38.948  10.575  56.588  1.00  0.00           H  
ATOM   3772  HZ2 TRP A 244      36.330  14.784  56.143  1.00  0.00           H  
ATOM   3773  HZ3 TRP A 244      39.104  12.315  58.321  1.00  0.00           H  
ATOM   3774  HH2 TRP A 244      37.803  14.424  58.121  1.00  0.00           H  
ATOM   3775  H   TRP A 244      35.505   8.531  54.651  1.00  0.00           H  
ATOM   3776  HA  TRP A 244      37.843   7.382  53.776  1.00  0.00           H  
ATOM   3777  N   ASP A 245      39.936   8.166  54.997  1.00 46.56           N  
ATOM   3778  CA  ASP A 245      41.241   8.281  55.623  1.00 46.60           C  
ATOM   3779  C   ASP A 245      41.589   9.770  55.835  1.00 45.94           C  
ATOM   3780  O   ASP A 245      41.115  10.624  55.087  1.00 45.45           O  
ATOM   3781  CB  ASP A 245      42.355   7.665  54.724  1.00  0.00           C  
ATOM   3782  CG  ASP A 245      42.326   8.059  53.237  1.00  0.00           C  
ATOM   3783  OD1 ASP A 245      43.420   8.196  52.662  1.00  0.00           O  
ATOM   3784  OD2 ASP A 245      41.224   8.135  52.654  1.00  0.00           O1-
ATOM   3785  HB2 ASP A 245      43.332   7.940  55.126  1.00  0.00           H  
ATOM   3786  HB3 ASP A 245      42.312   6.580  54.778  1.00  0.00           H  
ATOM   3787  H   ASP A 245      40.030   8.262  53.981  1.00  0.00           H  
ATOM   3788  HA  ASP A 245      41.181   7.765  56.578  1.00  0.00           H  
ATOM   3789  N   ALA A 246      42.450  10.126  56.797  1.00 45.12           N  
ATOM   3790  CA  ALA A 246      43.072   9.270  57.811  1.00 45.15           C  
ATOM   3791  C   ALA A 246      42.335   9.348  59.163  1.00 44.68           C  
ATOM   3792  O   ALA A 246      42.648   8.569  60.062  1.00 44.85           O  
ATOM   3793  CB  ALA A 246      44.532   9.718  57.979  1.00  0.00           C  
ATOM   3794  HB1 ALA A 246      45.075   9.656  57.035  1.00  0.00           H  
ATOM   3795  HB2 ALA A 246      44.602  10.745  58.340  1.00  0.00           H  
ATOM   3796  HB3 ALA A 246      45.057   9.083  58.694  1.00  0.00           H  
ATOM   3797  H   ALA A 246      42.704  11.101  56.850  1.00  0.00           H  
ATOM   3798  HA  ALA A 246      43.102   8.230  57.495  1.00  0.00           H  
ATOM   3799  N   HIS A 247      41.419  10.317  59.305  1.00 43.43           N  
ATOM   3800  CA  HIS A 247      40.890  10.760  60.599  1.00 42.93           C  
ATOM   3801  C   HIS A 247      39.448  10.309  60.886  1.00 42.14           C  
ATOM   3802  O   HIS A 247      38.987  10.540  62.005  1.00 42.83           O  
ATOM   3803  CB  HIS A 247      41.056  12.290  60.734  1.00  0.00           C  
ATOM   3804  CG  HIS A 247      42.485  12.728  60.906  1.00  0.00           C  
ATOM   3805  ND1 HIS A 247      43.146  12.663  62.139  1.00  0.00           N  
ATOM   3806  CD2 HIS A 247      43.362  13.216  59.961  1.00  0.00           C  
ATOM   3807  CE1 HIS A 247      44.377  13.098  61.895  1.00  0.00           C  
ATOM   3808  NE2 HIS A 247      44.561  13.436  60.620  1.00  0.00           N  
ATOM   3809  HB2 HIS A 247      40.639  12.806  59.871  1.00  0.00           H  
ATOM   3810  HB3 HIS A 247      40.502  12.660  61.598  1.00  0.00           H  
ATOM   3811  HD2 HIS A 247      43.233  13.410  58.906  1.00  0.00           H  
ATOM   3812  HE1 HIS A 247      45.150  13.171  62.649  1.00  0.00           H  
ATOM   3813  HE2 HIS A 247      45.422  13.794  60.221  1.00  0.00           H  
ATOM   3814  H   HIS A 247      41.196  10.886  58.501  1.00  0.00           H  
ATOM   3815  HA  HIS A 247      41.476  10.315  61.407  1.00  0.00           H  
ATOM   3816  N   LYS A 248      38.767   9.657  59.929  1.00 42.35           N  
ATOM   3817  CA  LYS A 248      37.535   8.915  60.216  1.00 41.75           C  
ATOM   3818  C   LYS A 248      37.887   7.448  60.506  1.00 41.87           C  
ATOM   3819  O   LYS A 248      37.949   7.100  61.687  1.00 42.26           O  
ATOM   3820  CB  LYS A 248      36.427   9.131  59.156  1.00  0.00           C  
ATOM   3821  CG  LYS A 248      35.826  10.553  59.220  1.00  0.00           C  
ATOM   3822  CD  LYS A 248      34.554  10.795  58.381  1.00  0.00           C  
ATOM   3823  CE  LYS A 248      34.659  10.350  56.911  1.00  0.00           C  
ATOM   3824  NZ  LYS A 248      33.731  11.071  56.020  1.00  0.00           N1+
ATOM   3825  HB2 LYS A 248      36.789   8.914  58.156  1.00  0.00           H  
ATOM   3826  HB3 LYS A 248      35.624   8.417  59.350  1.00  0.00           H  
ATOM   3827  HG2 LYS A 248      35.595  10.800  60.257  1.00  0.00           H  
ATOM   3828  HG3 LYS A 248      36.588  11.270  58.922  1.00  0.00           H  
ATOM   3829  HD2 LYS A 248      33.711  10.288  58.853  1.00  0.00           H  
ATOM   3830  HD3 LYS A 248      34.322  11.860  58.429  1.00  0.00           H  
ATOM   3831  HE2 LYS A 248      35.667  10.515  56.551  1.00  0.00           H  
ATOM   3832  HE3 LYS A 248      34.488   9.277  56.836  1.00  0.00           H  
ATOM   3833  HZ1 LYS A 248      33.843  10.743  55.059  1.00  0.00           H  
ATOM   3834  HZ2 LYS A 248      32.775  10.919  56.295  1.00  0.00           H  
ATOM   3835  HZ3 LYS A 248      33.926  12.059  56.017  1.00  0.00           H  
ATOM   3836  H   LYS A 248      39.220   9.465  59.048  1.00  0.00           H  
ATOM   3837  HA  LYS A 248      37.099   9.282  61.148  1.00  0.00           H  
ATOM   3838  N   GLU A 249      38.126   6.617  59.476  1.00 38.58           N  
ATOM   3839  CA  GLU A 249      38.346   5.176  59.682  1.00 40.42           C  
ATOM   3840  C   GLU A 249      39.526   4.567  58.906  1.00 39.11           C  
ATOM   3841  O   GLU A 249      40.231   3.737  59.482  1.00 41.55           O  
ATOM   3842  CB  GLU A 249      37.048   4.368  59.452  1.00  0.00           C  
ATOM   3843  CG  GLU A 249      35.898   4.743  60.416  1.00  0.00           C  
ATOM   3844  CD  GLU A 249      34.712   3.782  60.396  1.00  0.00           C  
ATOM   3845  OE1 GLU A 249      33.788   3.998  61.205  1.00  0.00           O  
ATOM   3846  OE2 GLU A 249      34.725   2.813  59.613  1.00  0.00           O1-
ATOM   3847  HB2 GLU A 249      36.709   4.494  58.423  1.00  0.00           H  
ATOM   3848  HB3 GLU A 249      37.272   3.307  59.568  1.00  0.00           H  
ATOM   3849  HG2 GLU A 249      36.278   4.778  61.438  1.00  0.00           H  
ATOM   3850  HG3 GLU A 249      35.529   5.743  60.186  1.00  0.00           H  
ATOM   3851  HA  GLU A 249      38.626   5.003  60.724  1.00 40.42           H  
ATOM   3852  H   GLU A 249      38.128   6.969  58.524  1.00  0.00           H  
ATOM   3853  N   LEU A 250      39.715   4.909  57.624  1.00 35.29           N  
ATOM   3854  CA  LEU A 250      40.761   4.290  56.792  1.00 32.66           C  
ATOM   3855  C   LEU A 250      42.180   4.807  57.116  1.00 31.82           C  
ATOM   3856  O   LEU A 250      42.332   5.862  57.732  1.00 29.70           O  
ATOM   3857  CB  LEU A 250      40.405   4.462  55.295  1.00 31.46           C  
ATOM   3858  CG  LEU A 250      39.367   3.444  54.775  1.00 30.81           C  
ATOM   3859  CD1 LEU A 250      38.742   3.888  53.435  1.00 29.95           C  
ATOM   3860  CD2 LEU A 250      39.964   2.023  54.685  1.00 31.67           C  
ATOM   3861  H   LEU A 250      39.128   5.605  57.185  1.00 35.29           H  
ATOM   3862  HA  LEU A 250      40.778   3.225  57.021  1.00 32.66           H  
ATOM   3863  HB3 LEU A 250      41.298   4.379  54.672  1.00 31.46           H  
ATOM   3864  HB2 LEU A 250      40.041   5.475  55.136  1.00 31.46           H  
ATOM   3865  HG  LEU A 250      38.553   3.413  55.502  1.00 30.81           H  
ATOM   3866 HD11 LEU A 250      37.680   4.105  53.559  1.00 29.95           H  
ATOM   3867 HD12 LEU A 250      39.206   4.795  53.046  1.00 29.95           H  
ATOM   3868 HD13 LEU A 250      38.817   3.133  52.652  1.00 29.95           H  
ATOM   3869 HD21 LEU A 250      40.105   1.694  53.657  1.00 31.67           H  
ATOM   3870 HD22 LEU A 250      40.945   1.944  55.153  1.00 31.67           H  
ATOM   3871 HD23 LEU A 250      39.309   1.302  55.173  1.00 31.67           H  
ATOM   3872  N   GLN A 251      43.197   4.054  56.676  1.00 31.83           N  
ATOM   3873  CA  GLN A 251      44.601   4.472  56.670  1.00 32.13           C  
ATOM   3874  C   GLN A 251      44.912   5.093  55.295  1.00 31.94           C  
ATOM   3875  O   GLN A 251      44.300   4.701  54.301  1.00 29.66           O  
ATOM   3876  CB  GLN A 251      45.495   3.238  56.940  1.00  0.00           C  
ATOM   3877  CG  GLN A 251      47.008   3.517  57.103  1.00  0.00           C  
ATOM   3878  CD  GLN A 251      47.321   4.435  58.286  1.00  0.00           C  
ATOM   3879  OE1 GLN A 251      46.928   4.152  59.414  1.00  0.00           O  
ATOM   3880  NE2 GLN A 251      48.025   5.536  58.060  1.00  0.00           N  
ATOM   3881  HB2 GLN A 251      45.138   2.723  57.834  1.00  0.00           H  
ATOM   3882  HB3 GLN A 251      45.373   2.532  56.121  1.00  0.00           H  
ATOM   3883  HG2 GLN A 251      47.529   2.572  57.268  1.00  0.00           H  
ATOM   3884  HG3 GLN A 251      47.426   3.926  56.182  1.00  0.00           H  
ATOM   3885 HE22 GLN A 251      48.259   6.151  58.827  1.00  0.00           H  
ATOM   3886 HE21 GLN A 251      48.378   5.790  57.137  1.00  0.00           H  
ATOM   3887  H   GLN A 251      42.992   3.242  56.112  1.00 31.83           H  
ATOM   3888  HA  GLN A 251      44.763   5.220  57.449  1.00 32.13           H  
ATOM   3889  N   ASN A 252      45.850   6.046  55.270  1.00 30.32           N  
ATOM   3890  CA  ASN A 252      46.231   6.799  54.072  1.00 30.40           C  
ATOM   3891  C   ASN A 252      46.911   5.947  52.980  1.00 27.30           C  
ATOM   3892  O   ASN A 252      47.842   5.201  53.281  1.00 27.00           O  
ATOM   3893  CB  ASN A 252      47.065   8.053  54.443  1.00  0.00           C  
ATOM   3894  CG  ASN A 252      48.513   7.813  54.895  1.00  0.00           C  
ATOM   3895  OD1 ASN A 252      48.795   6.907  55.679  1.00  0.00           O  
ATOM   3896  ND2 ASN A 252      49.443   8.646  54.440  1.00  0.00           N  
ATOM   3897  HB2 ASN A 252      47.096   8.687  53.558  1.00  0.00           H  
ATOM   3898  HB3 ASN A 252      46.549   8.635  55.207  1.00  0.00           H  
ATOM   3899 HD22 ASN A 252      50.408   8.541  54.719  1.00  0.00           H  
ATOM   3900 HD21 ASN A 252      49.206   9.405  53.809  1.00  0.00           H  
ATOM   3901  H   ASN A 252      46.359   6.269  56.112  1.00 30.32           H  
ATOM   3902  HA  ASN A 252      45.310   7.165  53.632  1.00 30.40           H  
ATOM   3903  N   ILE A 253      46.466   6.126  51.732  1.00 24.50           N  
ATOM   3904  CA  ILE A 253      47.022   5.545  50.506  1.00 20.47           C  
ATOM   3905  C   ILE A 253      46.443   6.291  49.276  1.00 17.86           C  
ATOM   3906  O   ILE A 253      45.303   6.755  49.352  1.00 18.66           O  
ATOM   3907  CB  ILE A 253      46.691   4.023  50.317  1.00  0.00           C  
ATOM   3908  CG1 ILE A 253      45.259   3.638  50.766  1.00  0.00           C  
ATOM   3909  CG2 ILE A 253      47.758   3.092  50.923  1.00  0.00           C  
ATOM   3910  CD1 ILE A 253      44.788   2.268  50.264  1.00  0.00           C  
ATOM   3911  HB  ILE A 253      46.737   3.815  49.246  1.00  0.00           H  
ATOM   3912 HG12 ILE A 253      45.198   3.656  51.854  1.00  0.00           H  
ATOM   3913 HG13 ILE A 253      44.546   4.386  50.419  1.00  0.00           H  
ATOM   3914 HG21 ILE A 253      47.634   2.069  50.569  1.00  0.00           H  
ATOM   3915 HG22 ILE A 253      48.763   3.404  50.639  1.00  0.00           H  
ATOM   3916 HG23 ILE A 253      47.709   3.066  52.010  1.00  0.00           H  
ATOM   3917 HD11 ILE A 253      43.734   2.115  50.498  1.00  0.00           H  
ATOM   3918 HD12 ILE A 253      44.910   2.183  49.185  1.00  0.00           H  
ATOM   3919 HD13 ILE A 253      45.342   1.453  50.726  1.00  0.00           H  
ATOM   3920  H   ILE A 253      45.669   6.736  51.570  1.00 24.50           H  
ATOM   3921  HA  ILE A 253      48.099   5.701  50.562  1.00 20.47           H  
ATOM   3922  N   PRO A 254      47.202   6.368  48.155  1.00 15.05           N  
ATOM   3923  CA  PRO A 254      46.636   6.736  46.842  1.00 15.96           C  
ATOM   3924  C   PRO A 254      45.555   5.748  46.364  1.00 18.32           C  
ATOM   3925  O   PRO A 254      45.707   4.542  46.557  1.00 16.75           O  
ATOM   3926  CB  PRO A 254      47.859   6.785  45.909  1.00 14.06           C  
ATOM   3927  CG  PRO A 254      48.893   5.882  46.558  1.00 13.18           C  
ATOM   3928  CD  PRO A 254      48.630   6.054  48.049  1.00 13.62           C  
ATOM   3929  HA  PRO A 254      46.198   7.727  46.879  1.00 15.96           H  
ATOM   3930  HB3 PRO A 254      48.238   7.807  45.869  1.00 14.06           H  
ATOM   3931  HB2 PRO A 254      47.634   6.486  44.883  1.00 14.06           H  
ATOM   3932  HG3 PRO A 254      49.918   6.110  46.265  1.00 13.18           H  
ATOM   3933  HG2 PRO A 254      48.691   4.851  46.277  1.00 13.18           H  
ATOM   3934  HD2 PRO A 254      48.926   5.159  48.593  1.00 13.62           H  
ATOM   3935  HD3 PRO A 254      49.198   6.896  48.446  1.00 13.62           H  
ATOM   3936  N   ILE A 255      44.482   6.271  45.766  1.00 19.58           N  
ATOM   3937  CA  ILE A 255      43.414   5.470  45.174  1.00 20.00           C  
ATOM   3938  C   ILE A 255      43.341   5.869  43.692  1.00 21.10           C  
ATOM   3939  O   ILE A 255      42.901   6.977  43.369  1.00 23.94           O  
ATOM   3940  CB  ILE A 255      42.047   5.678  45.894  1.00 21.77           C  
ATOM   3941  CG1 ILE A 255      42.173   5.247  47.386  1.00 22.20           C  
ATOM   3942  CG2 ILE A 255      40.884   4.966  45.152  1.00 22.39           C  
ATOM   3943  CD1 ILE A 255      40.955   5.451  48.306  1.00 23.65           C  
ATOM   3944  H   ILE A 255      44.392   7.276  45.643  1.00 19.58           H  
ATOM   3945  HA  ILE A 255      43.652   4.408  45.229  1.00 20.00           H  
ATOM   3946  HB  ILE A 255      41.833   6.745  45.874  1.00 21.77           H  
ATOM   3947 HG13 ILE A 255      42.991   5.804  47.844  1.00 22.20           H  
ATOM   3948 HG12 ILE A 255      42.489   4.209  47.446  1.00 22.20           H  
ATOM   3949 HG21 ILE A 255      39.956   4.953  45.719  1.00 22.39           H  
ATOM   3950 HG22 ILE A 255      40.654   5.463  44.210  1.00 22.39           H  
ATOM   3951 HG23 ILE A 255      41.124   3.934  44.906  1.00 22.39           H  
ATOM   3952 HD11 ILE A 255      40.861   4.616  49.001  1.00 23.65           H  
ATOM   3953 HD12 ILE A 255      41.067   6.353  48.910  1.00 23.65           H  
ATOM   3954 HD13 ILE A 255      40.008   5.523  47.777  1.00 23.65           H  
ATOM   3955  N   TYR A 256      43.843   4.983  42.826  1.00 19.26           N  
ATOM   3956  CA  TYR A 256      43.936   5.224  41.391  1.00 16.97           C  
ATOM   3957  C   TYR A 256      42.629   4.820  40.703  1.00 19.60           C  
ATOM   3958  O   TYR A 256      42.141   3.702  40.876  1.00 17.80           O  
ATOM   3959  CB  TYR A 256      45.139   4.481  40.784  1.00 16.96           C  
ATOM   3960  CG  TYR A 256      46.490   4.926  41.318  1.00 19.66           C  
ATOM   3961  CD1 TYR A 256      47.218   4.096  42.194  1.00 18.87           C  
ATOM   3962  CD2 TYR A 256      47.025   6.175  40.941  1.00 18.36           C  
ATOM   3963  CE1 TYR A 256      48.469   4.511  42.690  1.00 18.71           C  
ATOM   3964  CE2 TYR A 256      48.273   6.595  41.440  1.00 20.11           C  
ATOM   3965  CZ  TYR A 256      48.997   5.762  42.316  1.00 21.01           C  
ATOM   3966  OH  TYR A 256      50.208   6.158  42.804  1.00 19.64           O  
ATOM   3967  H   TYR A 256      44.101   4.055  43.149  1.00 19.26           H  
ATOM   3968  HA  TYR A 256      44.109   6.288  41.230  1.00 16.97           H  
ATOM   3969  HB3 TYR A 256      45.146   4.636  39.703  1.00 16.96           H  
ATOM   3970  HB2 TYR A 256      45.019   3.408  40.921  1.00 16.96           H  
ATOM   3971  HD1 TYR A 256      46.818   3.136  42.485  1.00 18.87           H  
ATOM   3972  HD2 TYR A 256      46.477   6.821  40.268  1.00 18.36           H  
ATOM   3973  HE1 TYR A 256      49.022   3.865  43.357  1.00 18.71           H  
ATOM   3974  HE2 TYR A 256      48.661   7.559  41.141  1.00 20.11           H  
ATOM   3975  HH  TYR A 256      50.480   7.025  42.476  1.00 19.64           H  
ATOM   3976  N   TYR A 257      42.091   5.746  39.915  1.00 18.29           N  
ATOM   3977  CA  TYR A 257      40.870   5.577  39.151  1.00 16.81           C  
ATOM   3978  C   TYR A 257      41.321   5.364  37.698  1.00 17.63           C  
ATOM   3979  O   TYR A 257      41.514   6.329  36.953  1.00 18.77           O  
ATOM   3980  CB  TYR A 257      40.008   6.837  39.396  1.00  0.00           C  
ATOM   3981  CG  TYR A 257      38.515   6.652  39.249  1.00  0.00           C  
ATOM   3982  CD1 TYR A 257      37.854   5.675  40.021  1.00  0.00           C  
ATOM   3983  CD2 TYR A 257      37.771   7.499  38.403  1.00  0.00           C  
ATOM   3984  CE1 TYR A 257      36.461   5.526  39.926  1.00  0.00           C  
ATOM   3985  CE2 TYR A 257      36.372   7.370  38.339  1.00  0.00           C  
ATOM   3986  CZ  TYR A 257      35.719   6.373  39.087  1.00  0.00           C  
ATOM   3987  OH  TYR A 257      34.371   6.218  39.015  1.00  0.00           O  
ATOM   3988  HB2 TYR A 257      40.138   7.161  40.430  1.00  0.00           H  
ATOM   3989  HB3 TYR A 257      40.346   7.676  38.794  1.00  0.00           H  
ATOM   3990  HD1 TYR A 257      38.403   5.046  40.706  1.00  0.00           H  
ATOM   3991  HD2 TYR A 257      38.259   8.272  37.826  1.00  0.00           H  
ATOM   3992  HE1 TYR A 257      35.958   4.781  40.522  1.00  0.00           H  
ATOM   3993  HE2 TYR A 257      35.808   8.049  37.721  1.00  0.00           H  
ATOM   3994  HH  TYR A 257      33.942   6.701  38.299  1.00  0.00           H  
ATOM   3995  H   TYR A 257      42.549   6.654  39.830  1.00 18.29           H  
ATOM   3996  HA  TYR A 257      40.323   4.691  39.476  1.00 16.81           H  
ATOM   3997  N   ALA A 258      41.605   4.097  37.366  1.00 15.13           N  
ATOM   3998  CA  ALA A 258      42.276   3.668  36.142  1.00 15.64           C  
ATOM   3999  C   ALA A 258      41.264   3.395  35.018  1.00 18.64           C  
ATOM   4000  O   ALA A 258      41.132   2.263  34.550  1.00 18.82           O  
ATOM   4001  CB  ALA A 258      43.166   2.454  36.461  1.00  0.00           C  
ATOM   4002  HB1 ALA A 258      43.725   2.140  35.579  1.00  0.00           H  
ATOM   4003  HB2 ALA A 258      43.895   2.692  37.236  1.00  0.00           H  
ATOM   4004  HB3 ALA A 258      42.580   1.600  36.801  1.00  0.00           H  
ATOM   4005  H   ALA A 258      41.348   3.344  37.997  1.00 15.13           H  
ATOM   4006  HA  ALA A 258      42.931   4.464  35.791  1.00 15.64           H  
ATOM   4007  N   SER A 259      40.564   4.450  34.598  1.00 20.05           N  
ATOM   4008  CA  SER A 259      39.642   4.441  33.474  1.00 20.97           C  
ATOM   4009  C   SER A 259      39.400   5.900  33.065  1.00 18.45           C  
ATOM   4010  O   SER A 259      38.987   6.713  33.896  1.00 19.02           O  
ATOM   4011  CB  SER A 259      38.342   3.682  33.841  1.00 20.35           C  
ATOM   4012  OG  SER A 259      37.347   3.756  32.828  1.00 24.05           O  
ATOM   4013  H   SER A 259      40.701   5.351  35.045  1.00 20.05           H  
ATOM   4014  HA  SER A 259      40.125   3.924  32.642  1.00 20.97           H  
ATOM   4015  HB3 SER A 259      37.938   4.066  34.775  1.00 20.35           H  
ATOM   4016  HB2 SER A 259      38.558   2.628  34.020  1.00 20.35           H  
ATOM   4017  HG  SER A 259      37.497   3.026  32.214  1.00 24.05           H  
ATOM   4018  N   SER A 260      39.645   6.205  31.787  1.00 18.86           N  
ATOM   4019  CA  SER A 260      39.357   7.501  31.185  1.00 19.76           C  
ATOM   4020  C   SER A 260      37.840   7.745  31.043  1.00 20.73           C  
ATOM   4021  O   SER A 260      37.391   8.861  31.298  1.00 19.85           O  
ATOM   4022  CB  SER A 260      40.140   7.600  29.861  1.00  0.00           C  
ATOM   4023  OG  SER A 260      39.841   6.513  28.993  1.00  0.00           O  
ATOM   4024  HB2 SER A 260      39.911   8.541  29.358  1.00  0.00           H  
ATOM   4025  HB3 SER A 260      41.213   7.612  30.060  1.00  0.00           H  
ATOM   4026  HG  SER A 260      40.409   6.587  28.214  1.00  0.00           H  
ATOM   4027  H   SER A 260      39.972   5.508  31.132  1.00 18.86           H  
ATOM   4028  HA  SER A 260      39.744   8.277  31.850  1.00 19.76           H  
ATOM   4029  N   LEU A 261      37.064   6.697  30.721  1.00 20.33           N  
ATOM   4030  CA  LEU A 261      35.598   6.735  30.684  1.00 18.86           C  
ATOM   4031  C   LEU A 261      35.011   7.075  32.064  1.00 18.18           C  
ATOM   4032  O   LEU A 261      34.103   7.901  32.151  1.00 19.98           O  
ATOM   4033  CB  LEU A 261      35.043   5.400  30.127  1.00  0.00           C  
ATOM   4034  CG  LEU A 261      33.499   5.230  30.118  1.00  0.00           C  
ATOM   4035  CD1 LEU A 261      32.768   6.359  29.357  1.00  0.00           C  
ATOM   4036  CD2 LEU A 261      33.108   3.830  29.598  1.00  0.00           C  
ATOM   4037  HB2 LEU A 261      35.418   5.268  29.112  1.00  0.00           H  
ATOM   4038  HB3 LEU A 261      35.468   4.581  30.710  1.00  0.00           H  
ATOM   4039  HG  LEU A 261      33.151   5.270  31.151  1.00  0.00           H  
ATOM   4040 HD11 LEU A 261      32.002   5.990  28.675  1.00  0.00           H  
ATOM   4041 HD12 LEU A 261      32.268   7.033  30.054  1.00  0.00           H  
ATOM   4042 HD13 LEU A 261      33.452   6.961  28.763  1.00  0.00           H  
ATOM   4043 HD21 LEU A 261      32.509   3.865  28.688  1.00  0.00           H  
ATOM   4044 HD22 LEU A 261      33.984   3.224  29.364  1.00  0.00           H  
ATOM   4045 HD23 LEU A 261      32.533   3.281  30.342  1.00  0.00           H  
ATOM   4046  H   LEU A 261      37.506   5.814  30.512  1.00 20.33           H  
ATOM   4047  HA  LEU A 261      35.318   7.540  30.002  1.00 18.86           H  
ATOM   4048  N   ALA A 262      35.575   6.476  33.123  1.00 19.33           N  
ATOM   4049  CA  ALA A 262      35.181   6.755  34.500  1.00 18.24           C  
ATOM   4050  C   ALA A 262      35.494   8.202  34.917  1.00 18.07           C  
ATOM   4051  O   ALA A 262      34.662   8.814  35.584  1.00 18.31           O  
ATOM   4052  CB  ALA A 262      35.824   5.736  35.447  1.00 16.26           C  
ATOM   4053  H   ALA A 262      36.305   5.788  32.977  1.00 19.33           H  
ATOM   4054  HA  ALA A 262      34.100   6.618  34.559  1.00 18.24           H  
ATOM   4055  HB1 ALA A 262      35.309   5.736  36.406  1.00 16.26           H  
ATOM   4056  HB2 ALA A 262      35.747   4.722  35.059  1.00 16.26           H  
ATOM   4057  HB3 ALA A 262      36.875   5.958  35.631  1.00 16.26           H  
ATOM   4058  N   GLN A 263      36.643   8.741  34.475  1.00 19.30           N  
ATOM   4059  CA  GLN A 263      37.029  10.144  34.657  1.00 19.20           C  
ATOM   4060  C   GLN A 263      36.028  11.095  33.972  1.00 20.15           C  
ATOM   4061  O   GLN A 263      35.582  12.056  34.601  1.00 20.63           O  
ATOM   4062  CB  GLN A 263      38.490  10.351  34.177  1.00  0.00           C  
ATOM   4063  CG  GLN A 263      39.140  11.718  34.504  1.00  0.00           C  
ATOM   4064  CD  GLN A 263      38.745  12.891  33.599  1.00  0.00           C  
ATOM   4065  OE1 GLN A 263      38.492  12.726  32.408  1.00  0.00           O  
ATOM   4066  NE2 GLN A 263      38.726  14.099  34.147  1.00  0.00           N  
ATOM   4067  HB2 GLN A 263      39.106   9.585  34.649  1.00  0.00           H  
ATOM   4068  HB3 GLN A 263      38.570  10.163  33.108  1.00  0.00           H  
ATOM   4069  HG2 GLN A 263      38.955  11.971  35.547  1.00  0.00           H  
ATOM   4070  HG3 GLN A 263      40.219  11.616  34.395  1.00  0.00           H  
ATOM   4071 HE22 GLN A 263      38.516  14.912  33.589  1.00  0.00           H  
ATOM   4072 HE21 GLN A 263      38.945  14.238  35.122  1.00  0.00           H  
ATOM   4073  H   GLN A 263      37.281   8.154  33.952  1.00 19.30           H  
ATOM   4074  HA  GLN A 263      36.996  10.344  35.729  1.00 19.20           H  
ATOM   4075  N   ARG A 264      35.668  10.802  32.712  1.00 20.20           N  
ATOM   4076  CA  ARG A 264      34.661  11.563  31.972  1.00 21.41           C  
ATOM   4077  C   ARG A 264      33.266  11.465  32.619  1.00 19.85           C  
ATOM   4078  O   ARG A 264      32.575  12.475  32.717  1.00 17.61           O  
ATOM   4079  CB  ARG A 264      34.641  11.167  30.479  1.00 22.63           C  
ATOM   4080  CG  ARG A 264      35.957  11.479  29.737  1.00 27.20           C  
ATOM   4081  CD  ARG A 264      35.846  11.461  28.203  1.00 31.58           C  
ATOM   4082  NE  ARG A 264      35.277  10.210  27.675  1.00 35.52           N  
ATOM   4083  CZ  ARG A 264      35.884   9.024  27.511  1.00 37.36           C  
ATOM   4084  NH1 ARG A 264      35.190   8.021  26.983  1.00 37.04           N  
ATOM   4085  NH2 ARG A 264      37.157   8.835  27.851  1.00 35.52           N1+
ATOM   4086  H   ARG A 264      36.104  10.014  32.240  1.00 20.20           H  
ATOM   4087  HA  ARG A 264      34.965  12.607  32.035  1.00 21.41           H  
ATOM   4088  HB3 ARG A 264      33.833  11.714  29.990  1.00 22.63           H  
ATOM   4089  HB2 ARG A 264      34.394  10.110  30.371  1.00 22.63           H  
ATOM   4090  HG3 ARG A 264      36.808  10.901  30.086  1.00 27.20           H  
ATOM   4091  HG2 ARG A 264      36.205  12.509  29.995  1.00 27.20           H  
ATOM   4092  HD3 ARG A 264      36.844  11.536  27.769  1.00 31.58           H  
ATOM   4093  HD2 ARG A 264      35.305  12.339  27.847  1.00 31.58           H  
ATOM   4094  HE  ARG A 264      34.308  10.296  27.404  1.00 35.52           H  
ATOM   4095 HH12 ARG A 264      35.575   7.060  26.820  1.00 37.04           H  
ATOM   4096 HH11 ARG A 264      34.243   8.140  26.665  1.00 37.04           H  
ATOM   4097 HH22 ARG A 264      37.602   7.938  27.714  1.00 35.52           H  
ATOM   4098 HH21 ARG A 264      37.720   9.579  28.226  1.00 35.52           H  
ATOM   4099  N   CYS A 265      32.902  10.274  33.099  1.00 18.64           N  
ATOM   4100  CA  CYS A 265      31.658  10.014  33.811  1.00 18.55           C  
ATOM   4101  C   CYS A 265      31.586  10.780  35.156  1.00 18.57           C  
ATOM   4102  O   CYS A 265      30.601  11.478  35.395  1.00 18.73           O  
ATOM   4103  CB  CYS A 265      31.430   8.492  33.936  1.00  0.00           C  
ATOM   4104  SG  CYS A 265      29.847   8.034  34.690  1.00  0.00           S  
ATOM   4105  HB2 CYS A 265      31.460   8.032  32.948  1.00  0.00           H  
ATOM   4106  HB3 CYS A 265      32.234   8.037  34.509  1.00  0.00           H  
ATOM   4107  HG  CYS A 265      30.183   6.750  34.890  1.00  0.00           H  
ATOM   4108  H   CYS A 265      33.502   9.470  32.926  1.00 18.64           H  
ATOM   4109  HA  CYS A 265      30.852  10.404  33.184  1.00 18.55           H  
ATOM   4110  N   MET A 266      32.636  10.698  35.994  1.00 18.44           N  
ATOM   4111  CA  MET A 266      32.656  11.299  37.337  1.00 19.32           C  
ATOM   4112  C   MET A 266      32.571  12.839  37.330  1.00 18.83           C  
ATOM   4113  O   MET A 266      31.953  13.401  38.233  1.00 19.21           O  
ATOM   4114  CB  MET A 266      33.857  10.778  38.177  1.00  0.00           C  
ATOM   4115  CG  MET A 266      35.162  11.596  38.086  1.00  0.00           C  
ATOM   4116  SD  MET A 266      36.577  10.936  39.003  1.00  0.00           S  
ATOM   4117  CE  MET A 266      37.740  12.308  38.764  1.00  0.00           C  
ATOM   4118  HB2 MET A 266      33.549  10.786  39.223  1.00  0.00           H  
ATOM   4119  HB3 MET A 266      34.055   9.730  37.956  1.00  0.00           H  
ATOM   4120  HG2 MET A 266      35.459  11.701  37.047  1.00  0.00           H  
ATOM   4121  HG3 MET A 266      34.999  12.604  38.468  1.00  0.00           H  
ATOM   4122  HE1 MET A 266      38.667  12.114  39.303  1.00  0.00           H  
ATOM   4123  HE2 MET A 266      37.969  12.440  37.707  1.00  0.00           H  
ATOM   4124  HE3 MET A 266      37.318  13.239  39.145  1.00  0.00           H  
ATOM   4125  H   MET A 266      33.443  10.133  35.733  1.00 18.44           H  
ATOM   4126  HA  MET A 266      31.749  10.938  37.829  1.00 19.32           H  
ATOM   4127  N   LYS A 267      33.192  13.508  36.343  1.00 18.80           N  
ATOM   4128  CA  LYS A 267      33.214  14.976  36.268  1.00 22.52           C  
ATOM   4129  C   LYS A 267      31.833  15.582  35.931  1.00 22.43           C  
ATOM   4130  O   LYS A 267      31.627  16.771  36.169  1.00 23.42           O  
ATOM   4131  CB  LYS A 267      34.333  15.461  35.310  1.00  0.00           C  
ATOM   4132  CG  LYS A 267      34.081  15.191  33.816  1.00  0.00           C  
ATOM   4133  CD  LYS A 267      35.201  15.668  32.877  1.00  0.00           C  
ATOM   4134  CE  LYS A 267      34.779  15.591  31.393  1.00  0.00           C  
ATOM   4135  NZ  LYS A 267      35.890  15.873  30.467  1.00  0.00           N1+
ATOM   4136  HB2 LYS A 267      34.449  16.538  35.443  1.00  0.00           H  
ATOM   4137  HB3 LYS A 267      35.285  15.022  35.612  1.00  0.00           H  
ATOM   4138  HG2 LYS A 267      33.979  14.120  33.698  1.00  0.00           H  
ATOM   4139  HG3 LYS A 267      33.135  15.634  33.502  1.00  0.00           H  
ATOM   4140  HD2 LYS A 267      35.487  16.689  33.133  1.00  0.00           H  
ATOM   4141  HD3 LYS A 267      36.082  15.047  33.045  1.00  0.00           H  
ATOM   4142  HE2 LYS A 267      34.379  14.603  31.161  1.00  0.00           H  
ATOM   4143  HE3 LYS A 267      33.970  16.298  31.201  1.00  0.00           H  
ATOM   4144  HZ1 LYS A 267      35.572  15.819  29.515  1.00  0.00           H  
ATOM   4145  HZ2 LYS A 267      36.242  16.803  30.615  1.00  0.00           H  
ATOM   4146  HZ3 LYS A 267      36.648  15.224  30.588  1.00  0.00           H  
ATOM   4147  H   LYS A 267      33.694  12.997  35.625  1.00 18.80           H  
ATOM   4148  HA  LYS A 267      33.472  15.346  37.263  1.00 22.52           H  
ATOM   4149  N   LEU A 268      30.916  14.766  35.391  1.00 22.09           N  
ATOM   4150  CA  LEU A 268      29.544  15.156  35.070  1.00 21.17           C  
ATOM   4151  C   LEU A 268      28.679  15.312  36.340  1.00 20.10           C  
ATOM   4152  O   LEU A 268      27.857  16.225  36.401  1.00 20.06           O  
ATOM   4153  CB  LEU A 268      28.932  14.117  34.090  1.00 24.79           C  
ATOM   4154  CG  LEU A 268      28.419  14.705  32.759  1.00 27.46           C  
ATOM   4155  CD1 LEU A 268      27.891  13.587  31.839  1.00 29.13           C  
ATOM   4156  CD2 LEU A 268      27.376  15.819  32.949  1.00 28.57           C  
ATOM   4157  H   LEU A 268      31.158  13.796  35.234  1.00 22.09           H  
ATOM   4158  HA  LEU A 268      29.587  16.130  34.580  1.00 21.17           H  
ATOM   4159  HB3 LEU A 268      28.123  13.563  34.571  1.00 24.79           H  
ATOM   4160  HB2 LEU A 268      29.676  13.359  33.844  1.00 24.79           H  
ATOM   4161  HG  LEU A 268      29.279  15.150  32.257  1.00 27.46           H  
ATOM   4162 HD11 LEU A 268      26.807  13.490  31.886  1.00 29.13           H  
ATOM   4163 HD12 LEU A 268      28.159  13.770  30.799  1.00 29.13           H  
ATOM   4164 HD13 LEU A 268      28.301  12.612  32.105  1.00 29.13           H  
ATOM   4165 HD21 LEU A 268      26.556  15.746  32.237  1.00 28.57           H  
ATOM   4166 HD22 LEU A 268      26.939  15.802  33.945  1.00 28.57           H  
ATOM   4167 HD23 LEU A 268      27.827  16.802  32.808  1.00 28.57           H  
ATOM   4168  N   TYR A 269      28.892  14.435  37.335  1.00 17.61           N  
ATOM   4169  CA  TYR A 269      28.030  14.211  38.507  1.00 18.70           C  
ATOM   4170  C   TYR A 269      27.618  15.474  39.286  1.00 20.51           C  
ATOM   4171  O   TYR A 269      26.487  15.541  39.764  1.00 17.20           O  
ATOM   4172  CB  TYR A 269      28.687  13.177  39.452  1.00 18.92           C  
ATOM   4173  CG  TYR A 269      28.427  11.710  39.134  1.00 21.58           C  
ATOM   4174  CD1 TYR A 269      28.171  10.810  40.190  1.00 21.95           C  
ATOM   4175  CD2 TYR A 269      28.425  11.227  37.808  1.00 20.13           C  
ATOM   4176  CE1 TYR A 269      27.883   9.459  39.924  1.00 22.81           C  
ATOM   4177  CE2 TYR A 269      28.146   9.874  37.543  1.00 22.08           C  
ATOM   4178  CZ  TYR A 269      27.857   8.992  38.597  1.00 23.46           C  
ATOM   4179  OH  TYR A 269      27.547   7.692  38.335  1.00 24.48           O  
ATOM   4180  H   TYR A 269      29.645  13.770  37.220  1.00 17.61           H  
ATOM   4181  HA  TYR A 269      27.103  13.780  38.124  1.00 18.70           H  
ATOM   4182  HB3 TYR A 269      28.307  13.331  40.462  1.00 18.92           H  
ATOM   4183  HB2 TYR A 269      29.758  13.352  39.542  1.00 18.92           H  
ATOM   4184  HD1 TYR A 269      28.185  11.154  41.214  1.00 21.95           H  
ATOM   4185  HD2 TYR A 269      28.622  11.881  36.972  1.00 20.13           H  
ATOM   4186  HE1 TYR A 269      27.687   8.782  40.742  1.00 22.81           H  
ATOM   4187  HE2 TYR A 269      28.143   9.522  36.523  1.00 22.08           H  
ATOM   4188  HH  TYR A 269      27.589   7.477  37.394  1.00 24.48           H  
ATOM   4189  N   GLN A 270      28.504  16.474  39.358  1.00 21.89           N  
ATOM   4190  CA  GLN A 270      28.267  17.754  40.031  1.00 22.98           C  
ATOM   4191  C   GLN A 270      27.075  18.574  39.481  1.00 22.60           C  
ATOM   4192  O   GLN A 270      26.604  19.468  40.183  1.00 23.39           O  
ATOM   4193  CB  GLN A 270      29.577  18.569  40.052  1.00  0.00           C  
ATOM   4194  CG  GLN A 270      30.143  18.932  38.660  1.00  0.00           C  
ATOM   4195  CD  GLN A 270      31.448  19.724  38.749  1.00  0.00           C  
ATOM   4196  OE1 GLN A 270      32.316  19.430  39.567  1.00  0.00           O  
ATOM   4197  NE2 GLN A 270      31.618  20.728  37.898  1.00  0.00           N  
ATOM   4198  HB2 GLN A 270      29.409  19.490  40.612  1.00  0.00           H  
ATOM   4199  HB3 GLN A 270      30.324  18.015  40.624  1.00  0.00           H  
ATOM   4200  HG2 GLN A 270      30.340  18.029  38.084  1.00  0.00           H  
ATOM   4201  HG3 GLN A 270      29.407  19.505  38.094  1.00  0.00           H  
ATOM   4202 HE22 GLN A 270      32.466  21.276  37.912  1.00  0.00           H  
ATOM   4203 HE21 GLN A 270      30.910  20.962  37.216  1.00  0.00           H  
ATOM   4204  H   GLN A 270      29.393  16.363  38.893  1.00 21.89           H  
ATOM   4205  HA  GLN A 270      28.014  17.517  41.067  1.00 22.98           H  
ATOM   4206  N   THR A 271      26.601  18.272  38.263  1.00 22.30           N  
ATOM   4207  CA  THR A 271      25.448  18.936  37.653  1.00 22.06           C  
ATOM   4208  C   THR A 271      24.132  18.137  37.899  1.00 21.85           C  
ATOM   4209  O   THR A 271      23.051  18.648  37.601  1.00 19.88           O  
ATOM   4210  CB  THR A 271      25.720  19.167  36.127  1.00  0.00           C  
ATOM   4211  OG1 THR A 271      25.037  20.307  35.629  1.00  0.00           O  
ATOM   4212  CG2 THR A 271      25.355  18.017  35.176  1.00  0.00           C  
ATOM   4213  HB  THR A 271      26.787  19.365  36.004  1.00  0.00           H  
ATOM   4214  HG1 THR A 271      25.195  20.356  34.676  1.00  0.00           H  
ATOM   4215 HG21 THR A 271      25.819  18.144  34.198  1.00  0.00           H  
ATOM   4216 HG22 THR A 271      25.675  17.053  35.566  1.00  0.00           H  
ATOM   4217 HG23 THR A 271      24.278  17.955  35.021  1.00  0.00           H  
ATOM   4218  H   THR A 271      27.035  17.531  37.719  1.00 22.30           H  
ATOM   4219  HA  THR A 271      25.304  19.915  38.114  1.00 22.06           H  
ATOM   4220  N   PHE A 272      24.221  16.917  38.457  1.00 19.80           N  
ATOM   4221  CA  PHE A 272      23.117  15.951  38.562  1.00 19.55           C  
ATOM   4222  C   PHE A 272      22.629  15.737  40.004  1.00 18.25           C  
ATOM   4223  O   PHE A 272      22.048  14.693  40.301  1.00 18.17           O  
ATOM   4224  CB  PHE A 272      23.527  14.615  37.897  1.00  0.00           C  
ATOM   4225  CG  PHE A 272      23.830  14.679  36.410  1.00  0.00           C  
ATOM   4226  CD1 PHE A 272      23.043  15.465  35.538  1.00  0.00           C  
ATOM   4227  CD2 PHE A 272      24.799  13.815  35.860  1.00  0.00           C  
ATOM   4228  CE1 PHE A 272      23.300  15.457  34.177  1.00  0.00           C  
ATOM   4229  CE2 PHE A 272      25.016  13.798  34.490  1.00  0.00           C  
ATOM   4230  CZ  PHE A 272      24.275  14.618  33.657  1.00  0.00           C  
ATOM   4231  HB2 PHE A 272      24.403  14.220  38.412  1.00  0.00           H  
ATOM   4232  HB3 PHE A 272      22.746  13.865  38.025  1.00  0.00           H  
ATOM   4233  HD1 PHE A 272      22.252  16.099  35.908  1.00  0.00           H  
ATOM   4234  HD2 PHE A 272      25.378  13.162  36.497  1.00  0.00           H  
ATOM   4235  HE1 PHE A 272      22.720  16.084  33.514  1.00  0.00           H  
ATOM   4236  HE2 PHE A 272      25.771  13.156  34.062  1.00  0.00           H  
ATOM   4237  HZ  PHE A 272      24.452  14.604  32.597  1.00  0.00           H  
ATOM   4238  H   PHE A 272      25.126  16.572  38.766  1.00 19.80           H  
ATOM   4239  HA  PHE A 272      22.234  16.331  38.050  1.00 19.55           H  
ATOM   4240  N   VAL A 273      22.821  16.743  40.865  1.00 16.66           N  
ATOM   4241  CA  VAL A 273      22.463  16.755  42.287  1.00 14.83           C  
ATOM   4242  C   VAL A 273      20.993  16.344  42.570  1.00 16.13           C  
ATOM   4243  O   VAL A 273      20.724  15.632  43.537  1.00 15.22           O  
ATOM   4244  CB  VAL A 273      22.706  18.176  42.881  1.00 17.75           C  
ATOM   4245  CG1 VAL A 273      22.365  18.308  44.378  1.00 16.45           C  
ATOM   4246  CG2 VAL A 273      24.152  18.650  42.634  1.00 20.90           C  
ATOM   4247  H   VAL A 273      23.308  17.560  40.528  1.00 16.66           H  
ATOM   4248  HA  VAL A 273      23.112  16.040  42.796  1.00 14.83           H  
ATOM   4249  HB  VAL A 273      22.056  18.880  42.358  1.00 17.75           H  
ATOM   4250 HG11 VAL A 273      22.665  19.278  44.775  1.00 16.45           H  
ATOM   4251 HG12 VAL A 273      21.295  18.215  44.559  1.00 16.45           H  
ATOM   4252 HG13 VAL A 273      22.869  17.539  44.959  1.00 16.45           H  
ATOM   4253 HG21 VAL A 273      24.360  19.593  43.140  1.00 20.90           H  
ATOM   4254 HG22 VAL A 273      24.875  17.917  42.989  1.00 20.90           H  
ATOM   4255 HG23 VAL A 273      24.349  18.814  41.575  1.00 20.90           H  
ATOM   4256  N   SER A 274      20.074  16.773  41.698  1.00 15.58           N  
ATOM   4257  CA  SER A 274      18.643  16.495  41.767  1.00 16.04           C  
ATOM   4258  C   SER A 274      18.247  15.057  41.358  1.00 15.17           C  
ATOM   4259  O   SER A 274      17.141  14.633  41.695  1.00 16.26           O  
ATOM   4260  CB  SER A 274      17.933  17.577  40.926  1.00  0.00           C  
ATOM   4261  OG  SER A 274      18.481  17.666  39.615  1.00  0.00           O  
ATOM   4262  HB2 SER A 274      16.863  17.368  40.860  1.00  0.00           H  
ATOM   4263  HB3 SER A 274      18.025  18.549  41.414  1.00  0.00           H  
ATOM   4264  HG  SER A 274      17.978  18.335  39.128  1.00  0.00           H  
ATOM   4265  H   SER A 274      20.350  17.318  40.892  1.00 15.58           H  
ATOM   4266  HA  SER A 274      18.321  16.617  42.803  1.00 16.04           H  
ATOM   4267  N   ALA A 275      19.129  14.330  40.655  1.00 15.26           N  
ATOM   4268  CA  ALA A 275      18.899  12.949  40.220  1.00 17.09           C  
ATOM   4269  C   ALA A 275      19.441  11.915  41.227  1.00 18.56           C  
ATOM   4270  O   ALA A 275      19.134  10.731  41.097  1.00 17.67           O  
ATOM   4271  CB  ALA A 275      19.530  12.755  38.831  1.00  0.00           C  
ATOM   4272  HB1 ALA A 275      19.395  11.732  38.477  1.00  0.00           H  
ATOM   4273  HB2 ALA A 275      19.072  13.416  38.095  1.00  0.00           H  
ATOM   4274  HB3 ALA A 275      20.600  12.960  38.842  1.00  0.00           H  
ATOM   4275  H   ALA A 275      20.048  14.714  40.457  1.00 15.26           H  
ATOM   4276  HA  ALA A 275      17.827  12.765  40.122  1.00 17.09           H  
ATOM   4277  N   MET A 276      20.233  12.374  42.201  1.00 16.93           N  
ATOM   4278  CA  MET A 276      20.786  11.578  43.295  1.00 14.92           C  
ATOM   4279  C   MET A 276      19.772  11.443  44.444  1.00 14.90           C  
ATOM   4280  O   MET A 276      18.697  12.047  44.409  1.00 15.01           O  
ATOM   4281  CB  MET A 276      22.085  12.251  43.784  1.00  0.00           C  
ATOM   4282  CG  MET A 276      23.173  12.319  42.708  1.00  0.00           C  
ATOM   4283  SD  MET A 276      24.529  13.438  43.108  1.00  0.00           S  
ATOM   4284  CE  MET A 276      25.544  13.169  41.637  1.00  0.00           C  
ATOM   4285  HB2 MET A 276      21.873  13.250  44.168  1.00  0.00           H  
ATOM   4286  HB3 MET A 276      22.491  11.689  44.624  1.00  0.00           H  
ATOM   4287  HG2 MET A 276      23.580  11.321  42.541  1.00  0.00           H  
ATOM   4288  HG3 MET A 276      22.758  12.649  41.758  1.00  0.00           H  
ATOM   4289  HE1 MET A 276      26.457  13.755  41.716  1.00  0.00           H  
ATOM   4290  HE2 MET A 276      25.815  12.117  41.540  1.00  0.00           H  
ATOM   4291  HE3 MET A 276      25.008  13.473  40.738  1.00  0.00           H  
ATOM   4292  H   MET A 276      20.390  13.370  42.256  1.00 16.93           H  
ATOM   4293  HA  MET A 276      21.024  10.576  42.931  1.00 14.92           H  
ATOM   4294  N   ASN A 277      20.135  10.654  45.462  1.00 14.59           N  
ATOM   4295  CA  ASN A 277      19.358  10.512  46.696  1.00 15.14           C  
ATOM   4296  C   ASN A 277      19.319  11.820  47.508  1.00 16.20           C  
ATOM   4297  O   ASN A 277      20.239  12.638  47.422  1.00 17.03           O  
ATOM   4298  CB  ASN A 277      19.976   9.411  47.585  1.00  0.00           C  
ATOM   4299  CG  ASN A 277      19.021   8.789  48.608  1.00  0.00           C  
ATOM   4300  OD1 ASN A 277      17.809   8.991  48.572  1.00  0.00           O  
ATOM   4301  ND2 ASN A 277      19.575   8.035  49.546  1.00  0.00           N  
ATOM   4302  HB2 ASN A 277      20.293   8.580  46.967  1.00  0.00           H  
ATOM   4303  HB3 ASN A 277      20.878   9.774  48.078  1.00  0.00           H  
ATOM   4304 HD22 ASN A 277      19.005   7.549  50.222  1.00  0.00           H  
ATOM   4305 HD21 ASN A 277      20.573   7.845  49.491  1.00  0.00           H  
ATOM   4306  H   ASN A 277      21.033  10.175  45.434  1.00 14.59           H  
ATOM   4307  HA  ASN A 277      18.323  10.270  46.448  1.00 15.14           H  
ATOM   4308  N   ASP A 278      18.293  11.942  48.357  1.00 17.97           N  
ATOM   4309  CA  ASP A 278      18.068  13.051  49.291  1.00 21.32           C  
ATOM   4310  C   ASP A 278      19.263  13.239  50.254  1.00 19.98           C  
ATOM   4311  O   ASP A 278      19.679  14.368  50.512  1.00 20.50           O  
ATOM   4312  CB  ASP A 278      16.768  12.823  50.096  1.00  0.00           C  
ATOM   4313  CG  ASP A 278      16.126  14.111  50.600  1.00  0.00           C  
ATOM   4314  OD1 ASP A 278      15.572  14.849  49.760  1.00  0.00           O  
ATOM   4315  OD2 ASP A 278      16.074  14.307  51.829  1.00  0.00           O1-
ATOM   4316  HB2 ASP A 278      16.022  12.281  49.512  1.00  0.00           H  
ATOM   4317  HB3 ASP A 278      16.957  12.173  50.952  1.00  0.00           H  
ATOM   4318  H   ASP A 278      17.626  11.181  48.402  1.00 17.97           H  
ATOM   4319  HA  ASP A 278      17.971  13.960  48.694  1.00 21.32           H  
ATOM   4320  N   ARG A 279      19.842  12.113  50.701  1.00 19.86           N  
ATOM   4321  CA  ARG A 279      21.039  12.048  51.545  1.00 20.70           C  
ATOM   4322  C   ARG A 279      22.311  12.591  50.862  1.00 19.76           C  
ATOM   4323  O   ARG A 279      23.175  13.123  51.557  1.00 19.58           O  
ATOM   4324  CB  ARG A 279      21.292  10.592  51.994  1.00  0.00           C  
ATOM   4325  CG  ARG A 279      20.158   9.955  52.816  1.00  0.00           C  
ATOM   4326  CD  ARG A 279      20.478   8.500  53.197  1.00  0.00           C  
ATOM   4327  NE  ARG A 279      19.529   7.954  54.178  1.00  0.00           N  
ATOM   4328  CZ  ARG A 279      19.629   8.023  55.513  1.00  0.00           C  
ATOM   4329  NH1 ARG A 279      20.676   8.617  56.090  1.00  0.00           N  
ATOM   4330  NH2 ARG A 279      18.676   7.483  56.270  1.00  0.00           N1+
ATOM   4331  HB2 ARG A 279      21.507   9.969  51.123  1.00  0.00           H  
ATOM   4332  HB3 ARG A 279      22.199  10.574  52.602  1.00  0.00           H  
ATOM   4333  HG2 ARG A 279      19.889  10.547  53.692  1.00  0.00           H  
ATOM   4334  HG3 ARG A 279      19.275   9.939  52.176  1.00  0.00           H  
ATOM   4335  HD2 ARG A 279      20.274   7.901  52.310  1.00  0.00           H  
ATOM   4336  HD3 ARG A 279      21.527   8.315  53.429  1.00  0.00           H  
ATOM   4337  HE  ARG A 279      18.707   7.522  53.771  1.00  0.00           H  
ATOM   4338 HH12 ARG A 279      20.770   8.684  57.093  1.00  0.00           H  
ATOM   4339 HH11 ARG A 279      21.407   9.048  55.549  1.00  0.00           H  
ATOM   4340 HH22 ARG A 279      18.705   7.513  57.279  1.00  0.00           H  
ATOM   4341 HH21 ARG A 279      17.869   7.021  55.876  1.00  0.00           H  
ATOM   4342  H   ARG A 279      19.433  11.232  50.426  1.00 19.86           H  
ATOM   4343  HA  ARG A 279      20.855  12.661  52.430  1.00 20.70           H  
ATOM   4344  N   VAL A 280      22.414  12.434  49.536  1.00 18.77           N  
ATOM   4345  CA  VAL A 280      23.561  12.874  48.740  1.00 17.09           C  
ATOM   4346  C   VAL A 280      23.396  14.354  48.342  1.00 18.77           C  
ATOM   4347  O   VAL A 280      24.356  15.121  48.425  1.00 17.83           O  
ATOM   4348  CB  VAL A 280      23.740  11.995  47.472  1.00 16.67           C  
ATOM   4349  CG1 VAL A 280      24.875  12.449  46.533  1.00 11.83           C  
ATOM   4350  CG2 VAL A 280      23.980  10.527  47.857  1.00 12.97           C  
ATOM   4351  H   VAL A 280      21.635  12.053  49.018  1.00 18.77           H  
ATOM   4352  HA  VAL A 280      24.470  12.784  49.335  1.00 17.09           H  
ATOM   4353  HB  VAL A 280      22.814  12.034  46.898  1.00 16.67           H  
ATOM   4354 HG11 VAL A 280      24.981  11.764  45.692  1.00 11.83           H  
ATOM   4355 HG12 VAL A 280      24.693  13.435  46.109  1.00 11.83           H  
ATOM   4356 HG13 VAL A 280      25.832  12.479  47.053  1.00 11.83           H  
ATOM   4357 HG21 VAL A 280      24.095   9.911  46.967  1.00 12.97           H  
ATOM   4358 HG22 VAL A 280      24.886  10.414  48.454  1.00 12.97           H  
ATOM   4359 HG23 VAL A 280      23.154  10.111  48.432  1.00 12.97           H  
ATOM   4360  N   LYS A 281      22.159  14.758  48.011  1.00 17.70           N  
ATOM   4361  CA  LYS A 281      21.751  16.152  47.814  1.00 19.17           C  
ATOM   4362  C   LYS A 281      22.058  17.031  49.047  1.00 20.05           C  
ATOM   4363  O   LYS A 281      22.505  18.167  48.894  1.00 20.79           O  
ATOM   4364  CB  LYS A 281      20.263  16.176  47.394  1.00  0.00           C  
ATOM   4365  CG  LYS A 281      19.619  17.571  47.265  1.00  0.00           C  
ATOM   4366  CD  LYS A 281      18.175  17.504  46.743  1.00  0.00           C  
ATOM   4367  CE  LYS A 281      17.505  18.890  46.666  1.00  0.00           C  
ATOM   4368  NZ  LYS A 281      16.099  18.811  46.232  1.00  0.00           N1+
ATOM   4369  HB2 LYS A 281      20.165  15.649  46.443  1.00  0.00           H  
ATOM   4370  HB3 LYS A 281      19.680  15.603  48.115  1.00  0.00           H  
ATOM   4371  HG2 LYS A 281      19.615  18.067  48.237  1.00  0.00           H  
ATOM   4372  HG3 LYS A 281      20.224  18.196  46.609  1.00  0.00           H  
ATOM   4373  HD2 LYS A 281      18.174  17.040  45.755  1.00  0.00           H  
ATOM   4374  HD3 LYS A 281      17.592  16.847  47.391  1.00  0.00           H  
ATOM   4375  HE2 LYS A 281      17.538  19.375  47.644  1.00  0.00           H  
ATOM   4376  HE3 LYS A 281      18.054  19.535  45.978  1.00  0.00           H  
ATOM   4377  HZ1 LYS A 281      15.700  19.733  46.203  1.00  0.00           H  
ATOM   4378  HZ2 LYS A 281      16.021  18.410  45.315  1.00  0.00           H  
ATOM   4379  HZ3 LYS A 281      15.556  18.261  46.875  1.00  0.00           H  
ATOM   4380  H   LYS A 281      21.429  14.057  47.921  1.00 17.70           H  
ATOM   4381  HA  LYS A 281      22.344  16.541  46.986  1.00 19.17           H  
ATOM   4382  N   GLN A 282      21.881  16.461  50.246  1.00 19.94           N  
ATOM   4383  CA  GLN A 282      22.232  17.070  51.527  1.00 22.51           C  
ATOM   4384  C   GLN A 282      23.750  17.322  51.693  1.00 25.34           C  
ATOM   4385  O   GLN A 282      24.118  18.266  52.393  1.00 26.23           O  
ATOM   4386  CB  GLN A 282      21.637  16.198  52.653  1.00  0.00           C  
ATOM   4387  CG  GLN A 282      21.755  16.781  54.073  1.00  0.00           C  
ATOM   4388  CD  GLN A 282      21.010  15.910  55.081  1.00  0.00           C  
ATOM   4389  OE1 GLN A 282      21.557  14.941  55.601  1.00  0.00           O  
ATOM   4390  NE2 GLN A 282      19.752  16.230  55.357  1.00  0.00           N  
ATOM   4391  HB2 GLN A 282      20.578  16.040  52.442  1.00  0.00           H  
ATOM   4392  HB3 GLN A 282      22.097  15.210  52.636  1.00  0.00           H  
ATOM   4393  HG2 GLN A 282      22.801  16.845  54.378  1.00  0.00           H  
ATOM   4394  HG3 GLN A 282      21.362  17.798  54.101  1.00  0.00           H  
ATOM   4395 HE22 GLN A 282      19.212  15.683  56.012  1.00  0.00           H  
ATOM   4396 HE21 GLN A 282      19.307  17.024  54.919  1.00  0.00           H  
ATOM   4397  H   GLN A 282      21.445  15.546  50.284  1.00 19.94           H  
ATOM   4398  HA  GLN A 282      21.738  18.043  51.562  1.00 22.51           H  
ATOM   4399  N   GLN A 283      24.607  16.525  51.034  1.00 25.02           N  
ATOM   4400  CA  GLN A 283      26.058  16.740  51.031  1.00 24.78           C  
ATOM   4401  C   GLN A 283      26.434  17.878  50.071  1.00 26.35           C  
ATOM   4402  O   GLN A 283      27.232  18.733  50.447  1.00 23.12           O  
ATOM   4403  CB  GLN A 283      26.833  15.459  50.650  1.00  0.00           C  
ATOM   4404  CG  GLN A 283      26.491  14.175  51.432  1.00  0.00           C  
ATOM   4405  CD  GLN A 283      26.372  14.352  52.946  1.00  0.00           C  
ATOM   4406  OE1 GLN A 283      27.242  14.936  53.589  1.00  0.00           O  
ATOM   4407  NE2 GLN A 283      25.297  13.844  53.532  1.00  0.00           N  
ATOM   4408  HB2 GLN A 283      26.711  15.254  49.588  1.00  0.00           H  
ATOM   4409  HB3 GLN A 283      27.896  15.664  50.784  1.00  0.00           H  
ATOM   4410  HG2 GLN A 283      25.555  13.780  51.046  1.00  0.00           H  
ATOM   4411  HG3 GLN A 283      27.241  13.410  51.228  1.00  0.00           H  
ATOM   4412 HE22 GLN A 283      25.162  13.910  54.529  1.00  0.00           H  
ATOM   4413 HE21 GLN A 283      24.570  13.412  52.965  1.00  0.00           H  
ATOM   4414  H   GLN A 283      24.253  15.805  50.416  1.00 25.02           H  
ATOM   4415  HA  GLN A 283      26.370  17.045  52.033  1.00 24.78           H  
ATOM   4416  N   HIS A 284      25.814  17.915  48.880  1.00 25.60           N  
ATOM   4417  CA  HIS A 284      25.982  19.000  47.902  1.00 25.90           C  
ATOM   4418  C   HIS A 284      25.507  20.359  48.451  1.00 26.96           C  
ATOM   4419  O   HIS A 284      26.143  21.381  48.195  1.00 27.60           O  
ATOM   4420  CB  HIS A 284      25.245  18.680  46.589  1.00  0.00           C  
ATOM   4421  CG  HIS A 284      25.893  17.642  45.716  1.00  0.00           C  
ATOM   4422  ND1 HIS A 284      27.061  17.891  44.983  1.00  0.00           N  
ATOM   4423  CD2 HIS A 284      25.464  16.364  45.441  1.00  0.00           C  
ATOM   4424  CE1 HIS A 284      27.268  16.783  44.281  1.00  0.00           C  
ATOM   4425  NE2 HIS A 284      26.351  15.845  44.514  1.00  0.00           N  
ATOM   4426  HB2 HIS A 284      24.222  18.371  46.801  1.00  0.00           H  
ATOM   4427  HB3 HIS A 284      25.159  19.582  45.981  1.00  0.00           H  
ATOM   4428  HD2 HIS A 284      24.606  15.810  45.794  1.00  0.00           H  
ATOM   4429  HE1 HIS A 284      28.091  16.651  43.592  1.00  0.00           H  
ATOM   4430  HE2 HIS A 284      26.278  14.941  44.062  1.00  0.00           H  
ATOM   4431  H   HIS A 284      25.170  17.168  48.646  1.00 25.60           H  
ATOM   4432  HA  HIS A 284      27.047  19.101  47.685  1.00 25.90           H  
ATOM   4433  N   ALA A 285      24.435  20.339  49.256  1.00 29.01           N  
ATOM   4434  CA  ALA A 285      23.939  21.478  50.034  1.00 30.90           C  
ATOM   4435  C   ALA A 285      24.915  21.956  51.133  1.00 34.52           C  
ATOM   4436  O   ALA A 285      24.782  23.085  51.604  1.00 35.29           O  
ATOM   4437  CB  ALA A 285      22.574  21.117  50.638  1.00  0.00           C  
ATOM   4438  HB1 ALA A 285      22.138  21.972  51.157  1.00  0.00           H  
ATOM   4439  HB2 ALA A 285      21.867  20.810  49.867  1.00  0.00           H  
ATOM   4440  HB3 ALA A 285      22.658  20.306  51.360  1.00  0.00           H  
ATOM   4441  H   ALA A 285      23.915  19.470  49.340  1.00 29.01           H  
ATOM   4442  HA  ALA A 285      23.795  22.311  49.343  1.00 30.90           H  
ATOM   4443  N   ASN A 286      25.896  21.118  51.495  1.00 36.54           N  
ATOM   4444  CA  ASN A 286      27.011  21.434  52.394  1.00 39.49           C  
ATOM   4445  C   ASN A 286      28.261  21.884  51.598  1.00 39.74           C  
ATOM   4446  O   ASN A 286      29.374  21.835  52.123  1.00 40.41           O  
ATOM   4447  CB  ASN A 286      27.327  20.213  53.299  1.00  0.00           C  
ATOM   4448  CG  ASN A 286      27.890  20.593  54.671  1.00  0.00           C  
ATOM   4449  OD1 ASN A 286      27.269  21.341  55.423  1.00  0.00           O  
ATOM   4450  ND2 ASN A 286      29.050  20.061  55.037  1.00  0.00           N  
ATOM   4451  HB2 ASN A 286      26.400  19.679  53.513  1.00  0.00           H  
ATOM   4452  HB3 ASN A 286      27.971  19.493  52.793  1.00  0.00           H  
ATOM   4453 HD22 ASN A 286      29.454  20.274  55.938  1.00  0.00           H  
ATOM   4454 HD21 ASN A 286      29.560  19.445  54.420  1.00  0.00           H  
ATOM   4455  H   ASN A 286      25.966  20.219  51.031  1.00 36.54           H  
ATOM   4456  HA  ASN A 286      26.788  22.301  53.017  1.00 39.49           H  
ATOM   4457  N   HIS A 287      28.061  22.314  50.342  1.00 38.26           N  
ATOM   4458  CA  HIS A 287      29.005  22.915  49.389  1.00 36.73           C  
ATOM   4459  C   HIS A 287      30.012  21.931  48.762  1.00 36.95           C  
ATOM   4460  O   HIS A 287      30.301  22.048  47.571  1.00 39.35           O  
ATOM   4461  CB  HIS A 287      29.703  24.152  49.999  1.00  0.00           C  
ATOM   4462  CG  HIS A 287      30.404  25.037  49.003  1.00  0.00           C  
ATOM   4463  ND1 HIS A 287      31.793  25.019  48.821  1.00  0.00           N  
ATOM   4464  CD2 HIS A 287      29.863  25.989  48.166  1.00  0.00           C  
ATOM   4465  CE1 HIS A 287      32.033  25.938  47.893  1.00  0.00           C  
ATOM   4466  NE2 HIS A 287      30.925  26.547  47.472  1.00  0.00           N  
ATOM   4467  HB2 HIS A 287      28.970  24.773  50.514  1.00  0.00           H  
ATOM   4468  HB3 HIS A 287      30.429  23.848  50.754  1.00  0.00           H  
ATOM   4469  HD2 HIS A 287      28.840  26.306  48.020  1.00  0.00           H  
ATOM   4470  HE1 HIS A 287      33.020  26.173  47.520  1.00  0.00           H  
ATOM   4471  HE2 HIS A 287      30.880  27.281  46.774  1.00  0.00           H  
ATOM   4472  H   HIS A 287      27.129  22.194  49.966  1.00 38.26           H  
ATOM   4473  HA  HIS A 287      28.374  23.269  48.572  1.00 36.73           H  
ATOM   4474  N   HIS A 288      30.528  20.988  49.556  1.00 34.00           N  
ATOM   4475  CA  HIS A 288      31.487  19.970  49.127  1.00 32.61           C  
ATOM   4476  C   HIS A 288      30.840  18.908  48.222  1.00 29.43           C  
ATOM   4477  O   HIS A 288      29.727  18.462  48.493  1.00 28.72           O  
ATOM   4478  CB  HIS A 288      32.135  19.303  50.355  1.00  0.00           C  
ATOM   4479  CG  HIS A 288      33.163  20.158  51.040  1.00  0.00           C  
ATOM   4480  ND1 HIS A 288      34.489  20.223  50.598  1.00  0.00           N  
ATOM   4481  CD2 HIS A 288      33.019  20.984  52.134  1.00  0.00           C  
ATOM   4482  CE1 HIS A 288      35.088  21.070  51.426  1.00  0.00           C  
ATOM   4483  NE2 HIS A 288      34.264  21.552  52.356  1.00  0.00           N  
ATOM   4484  HB2 HIS A 288      31.372  19.014  51.080  1.00  0.00           H  
ATOM   4485  HB3 HIS A 288      32.633  18.377  50.062  1.00  0.00           H  
ATOM   4486  HD2 HIS A 288      32.154  21.209  52.743  1.00  0.00           H  
ATOM   4487  HE1 HIS A 288      36.133  21.344  51.356  1.00  0.00           H  
ATOM   4488  HE2 HIS A 288      34.512  22.214  53.083  1.00  0.00           H  
ATOM   4489  H   HIS A 288      30.214  20.967  50.520  1.00 34.00           H  
ATOM   4490  HA  HIS A 288      32.274  20.464  48.551  1.00 32.61           H  
ATOM   4491  N   ASN A 289      31.579  18.487  47.190  1.00 25.83           N  
ATOM   4492  CA  ASN A 289      31.219  17.374  46.305  1.00 23.31           C  
ATOM   4493  C   ASN A 289      31.565  16.049  47.031  1.00 21.80           C  
ATOM   4494  O   ASN A 289      32.743  15.843  47.338  1.00 21.04           O  
ATOM   4495  CB  ASN A 289      32.012  17.558  44.984  1.00 24.26           C  
ATOM   4496  CG  ASN A 289      31.789  16.472  43.920  1.00 23.51           C  
ATOM   4497  OD1 ASN A 289      31.183  15.435  44.169  1.00 22.79           O  
ATOM   4498  ND2 ASN A 289      32.295  16.690  42.713  1.00 18.40           N  
ATOM   4499  H   ASN A 289      32.508  18.866  47.073  1.00 25.83           H  
ATOM   4500  HA  ASN A 289      30.159  17.471  46.071  1.00 23.31           H  
ATOM   4501  HB3 ASN A 289      33.081  17.613  45.192  1.00 24.26           H  
ATOM   4502  HB2 ASN A 289      31.734  18.513  44.537  1.00 24.26           H  
ATOM   4503 HD22 ASN A 289      32.184  16.001  41.985  1.00 18.40           H  
ATOM   4504 HD21 ASN A 289      32.797  17.539  42.496  1.00 18.40           H  
ATOM   4505  N   PRO A 290      30.565  15.184  47.313  1.00 20.15           N  
ATOM   4506  CA  PRO A 290      30.804  13.937  48.056  1.00 17.16           C  
ATOM   4507  C   PRO A 290      31.470  12.802  47.244  1.00 16.25           C  
ATOM   4508  O   PRO A 290      31.789  11.774  47.833  1.00 18.72           O  
ATOM   4509  CB  PRO A 290      29.395  13.563  48.542  1.00 19.15           C  
ATOM   4510  CG  PRO A 290      28.480  14.041  47.427  1.00 18.01           C  
ATOM   4511  CD  PRO A 290      29.147  15.335  46.975  1.00 19.81           C  
ATOM   4512  HA  PRO A 290      31.438  14.129  48.924  1.00 17.16           H  
ATOM   4513  HB3 PRO A 290      29.179  14.104  49.463  1.00 19.15           H  
ATOM   4514  HB2 PRO A 290      29.276  12.504  48.761  1.00 19.15           H  
ATOM   4515  HG3 PRO A 290      27.440  14.169  47.725  1.00 18.01           H  
ATOM   4516  HG2 PRO A 290      28.501  13.312  46.617  1.00 18.01           H  
ATOM   4517  HD2 PRO A 290      28.998  15.493  45.908  1.00 19.81           H  
ATOM   4518  HD3 PRO A 290      28.729  16.186  47.516  1.00 19.81           H  
ATOM   4519  N   PHE A 291      31.678  12.969  45.930  1.00 14.57           N  
ATOM   4520  CA  PHE A 291      32.258  11.930  45.071  1.00 15.11           C  
ATOM   4521  C   PHE A 291      33.797  11.971  45.014  1.00 16.05           C  
ATOM   4522  O   PHE A 291      34.388  11.116  44.358  1.00 15.21           O  
ATOM   4523  CB  PHE A 291      31.629  12.003  43.662  1.00 14.37           C  
ATOM   4524  CG  PHE A 291      30.156  11.633  43.646  1.00 14.75           C  
ATOM   4525  CD1 PHE A 291      29.769  10.277  43.601  1.00 13.28           C  
ATOM   4526  CD2 PHE A 291      29.176  12.616  43.894  1.00 16.14           C  
ATOM   4527  CE1 PHE A 291      28.432   9.932  43.748  1.00 14.49           C  
ATOM   4528  CE2 PHE A 291      27.850  12.248  44.056  1.00 16.39           C  
ATOM   4529  CZ  PHE A 291      27.479  10.915  43.977  1.00 15.08           C  
ATOM   4530  H   PHE A 291      31.381  13.817  45.459  1.00 14.57           H  
ATOM   4531  HA  PHE A 291      32.008  10.946  45.474  1.00 15.11           H  
ATOM   4532  HB3 PHE A 291      32.152  11.328  42.982  1.00 14.37           H  
ATOM   4533  HB2 PHE A 291      31.754  13.001  43.242  1.00 14.37           H  
ATOM   4534  HD1 PHE A 291      30.508   9.499  43.467  1.00 13.28           H  
ATOM   4535  HD2 PHE A 291      29.450  13.656  43.987  1.00 16.14           H  
ATOM   4536  HE1 PHE A 291      28.136   8.892  43.708  1.00 14.49           H  
ATOM   4537  HE2 PHE A 291      27.106  12.999  44.268  1.00 16.39           H  
ATOM   4538  HZ  PHE A 291      26.443  10.649  44.110  1.00 15.08           H  
ATOM   4539  N   VAL A 292      34.426  12.948  45.679  1.00 16.65           N  
ATOM   4540  CA  VAL A 292      35.870  13.156  45.682  1.00 19.47           C  
ATOM   4541  C   VAL A 292      36.402  13.174  47.131  1.00 20.60           C  
ATOM   4542  O   VAL A 292      36.435  14.211  47.794  1.00 21.56           O  
ATOM   4543  CB  VAL A 292      36.266  14.444  44.898  1.00  0.00           C  
ATOM   4544  CG1 VAL A 292      36.223  14.196  43.379  1.00  0.00           C  
ATOM   4545  CG2 VAL A 292      35.432  15.697  45.240  1.00  0.00           C  
ATOM   4546  HB  VAL A 292      37.304  14.674  45.146  1.00  0.00           H  
ATOM   4547 HG11 VAL A 292      36.556  15.074  42.824  1.00  0.00           H  
ATOM   4548 HG12 VAL A 292      36.870  13.366  43.093  1.00  0.00           H  
ATOM   4549 HG13 VAL A 292      35.214  13.956  43.043  1.00  0.00           H  
ATOM   4550 HG21 VAL A 292      35.779  16.563  44.675  1.00  0.00           H  
ATOM   4551 HG22 VAL A 292      34.382  15.551  44.993  1.00  0.00           H  
ATOM   4552 HG23 VAL A 292      35.486  15.966  46.294  1.00  0.00           H  
ATOM   4553  H   VAL A 292      33.883  13.603  46.225  1.00 16.65           H  
ATOM   4554  HA  VAL A 292      36.370  12.320  45.189  1.00 19.47           H  
ATOM   4555  N   PHE A 293      36.804  11.990  47.602  1.00 19.41           N  
ATOM   4556  CA  PHE A 293      37.557  11.783  48.840  1.00 19.58           C  
ATOM   4557  C   PHE A 293      39.052  12.159  48.639  1.00 19.31           C  
ATOM   4558  O   PHE A 293      39.488  12.395  47.508  1.00 17.70           O  
ATOM   4559  CB  PHE A 293      37.317  10.322  49.306  1.00  0.00           C  
ATOM   4560  CG  PHE A 293      37.748   9.243  48.331  1.00  0.00           C  
ATOM   4561  CD1 PHE A 293      36.875   8.768  47.332  1.00  0.00           C  
ATOM   4562  CD2 PHE A 293      39.102   8.883  48.273  1.00  0.00           C  
ATOM   4563  CE1 PHE A 293      37.368   7.982  46.302  1.00  0.00           C  
ATOM   4564  CE2 PHE A 293      39.583   8.141  47.211  1.00  0.00           C  
ATOM   4565  CZ  PHE A 293      38.719   7.683  46.229  1.00  0.00           C  
ATOM   4566  HB2 PHE A 293      37.823  10.154  50.257  1.00  0.00           H  
ATOM   4567  HB3 PHE A 293      36.258  10.185  49.499  1.00  0.00           H  
ATOM   4568  HD1 PHE A 293      35.840   9.070  47.327  1.00  0.00           H  
ATOM   4569  HD2 PHE A 293      39.772   9.226  49.040  1.00  0.00           H  
ATOM   4570  HE1 PHE A 293      36.714   7.667  45.511  1.00  0.00           H  
ATOM   4571  HE2 PHE A 293      40.639   7.934  47.163  1.00  0.00           H  
ATOM   4572  HZ  PHE A 293      39.097   7.110  45.396  1.00  0.00           H  
ATOM   4573  H   PHE A 293      36.773  11.183  46.994  1.00 19.41           H  
ATOM   4574  HA  PHE A 293      37.159  12.449  49.607  1.00 19.58           H  
ATOM   4575  N   LYS A 294      39.818  12.251  49.737  1.00 20.80           N  
ATOM   4576  CA  LYS A 294      41.253  12.569  49.718  1.00 21.51           C  
ATOM   4577  C   LYS A 294      42.099  11.463  49.053  1.00 20.88           C  
ATOM   4578  O   LYS A 294      41.813  10.288  49.247  1.00 21.95           O  
ATOM   4579  CB  LYS A 294      41.749  12.814  51.160  1.00  0.00           C  
ATOM   4580  CG  LYS A 294      41.195  14.097  51.803  1.00  0.00           C  
ATOM   4581  CD  LYS A 294      41.798  14.357  53.194  1.00  0.00           C  
ATOM   4582  CE  LYS A 294      41.352  15.703  53.793  1.00  0.00           C  
ATOM   4583  NZ  LYS A 294      41.936  15.944  55.124  1.00  0.00           N1+
ATOM   4584  HB2 LYS A 294      41.527  11.947  51.786  1.00  0.00           H  
ATOM   4585  HB3 LYS A 294      42.838  12.893  51.144  1.00  0.00           H  
ATOM   4586  HG2 LYS A 294      41.403  14.946  51.150  1.00  0.00           H  
ATOM   4587  HG3 LYS A 294      40.108  14.033  51.883  1.00  0.00           H  
ATOM   4588  HD2 LYS A 294      41.510  13.542  53.861  1.00  0.00           H  
ATOM   4589  HD3 LYS A 294      42.887  14.327  53.127  1.00  0.00           H  
ATOM   4590  HE2 LYS A 294      41.639  16.522  53.132  1.00  0.00           H  
ATOM   4591  HE3 LYS A 294      40.264  15.732  53.877  1.00  0.00           H  
ATOM   4592  HZ1 LYS A 294      41.621  16.832  55.476  1.00  0.00           H  
ATOM   4593  HZ2 LYS A 294      41.652  15.233  55.774  1.00  0.00           H  
ATOM   4594  HZ3 LYS A 294      42.939  15.967  55.078  1.00  0.00           H  
ATOM   4595  H   LYS A 294      39.430  12.018  50.638  1.00 20.80           H  
ATOM   4596  HA  LYS A 294      41.380  13.489  49.143  1.00 21.51           H  
ATOM   4597  N   TYR A 295      43.152  11.853  48.321  1.00 18.18           N  
ATOM   4598  CA  TYR A 295      44.083  10.961  47.608  1.00 18.47           C  
ATOM   4599  C   TYR A 295      43.466  10.252  46.373  1.00 18.20           C  
ATOM   4600  O   TYR A 295      44.061   9.289  45.878  1.00 17.15           O  
ATOM   4601  CB  TYR A 295      44.766   9.926  48.544  1.00  0.00           C  
ATOM   4602  CG  TYR A 295      45.656  10.414  49.673  1.00  0.00           C  
ATOM   4603  CD1 TYR A 295      47.038  10.600  49.453  1.00  0.00           C  
ATOM   4604  CD2 TYR A 295      45.136  10.539  50.977  1.00  0.00           C  
ATOM   4605  CE1 TYR A 295      47.897  10.866  50.537  1.00  0.00           C  
ATOM   4606  CE2 TYR A 295      45.993  10.811  52.060  1.00  0.00           C  
ATOM   4607  CZ  TYR A 295      47.377  10.956  51.843  1.00  0.00           C  
ATOM   4608  OH  TYR A 295      48.221  11.163  52.894  1.00  0.00           O  
ATOM   4609  HB2 TYR A 295      44.038   9.223  48.950  1.00  0.00           H  
ATOM   4610  HB3 TYR A 295      45.421   9.309  47.944  1.00  0.00           H  
ATOM   4611  HD1 TYR A 295      47.454  10.492  48.461  1.00  0.00           H  
ATOM   4612  HD2 TYR A 295      44.084  10.366  51.161  1.00  0.00           H  
ATOM   4613  HE1 TYR A 295      48.958  10.977  50.364  1.00  0.00           H  
ATOM   4614  HE2 TYR A 295      45.576  10.867  53.055  1.00  0.00           H  
ATOM   4615  HH  TYR A 295      47.753  11.433  53.697  1.00  0.00           H  
ATOM   4616  H   TYR A 295      43.340  12.840  48.223  1.00 18.18           H  
ATOM   4617  HA  TYR A 295      44.868  11.606  47.211  1.00 18.47           H  
ATOM   4618  N   ILE A 296      42.325  10.736  45.853  1.00 17.77           N  
ATOM   4619  CA  ILE A 296      41.754  10.258  44.588  1.00 19.39           C  
ATOM   4620  C   ILE A 296      42.657  10.719  43.418  1.00 21.42           C  
ATOM   4621  O   ILE A 296      43.083  11.879  43.397  1.00 21.51           O  
ATOM   4622  CB  ILE A 296      40.283  10.758  44.388  1.00  0.00           C  
ATOM   4623  CG1 ILE A 296      39.475   9.841  43.444  1.00  0.00           C  
ATOM   4624  CG2 ILE A 296      40.111  12.229  43.941  1.00  0.00           C  
ATOM   4625  CD1 ILE A 296      37.955  10.054  43.558  1.00  0.00           C  
ATOM   4626  HB  ILE A 296      39.814  10.678  45.371  1.00  0.00           H  
ATOM   4627 HG12 ILE A 296      39.790   9.998  42.412  1.00  0.00           H  
ATOM   4628 HG13 ILE A 296      39.692   8.795  43.664  1.00  0.00           H  
ATOM   4629 HG21 ILE A 296      39.071  12.546  44.019  1.00  0.00           H  
ATOM   4630 HG22 ILE A 296      40.692  12.899  44.575  1.00  0.00           H  
ATOM   4631 HG23 ILE A 296      40.422  12.388  42.908  1.00  0.00           H  
ATOM   4632 HD11 ILE A 296      37.421   9.126  43.363  1.00  0.00           H  
ATOM   4633 HD12 ILE A 296      37.660  10.388  44.553  1.00  0.00           H  
ATOM   4634 HD13 ILE A 296      37.602  10.792  42.838  1.00  0.00           H  
ATOM   4635  H   ILE A 296      41.863  11.519  46.291  1.00 17.77           H  
ATOM   4636  HA  ILE A 296      41.749   9.166  44.624  1.00 19.39           H  
ATOM   4637  N   HIS A 297      42.981   9.805  42.499  1.00 22.71           N  
ATOM   4638  CA  HIS A 297      43.909  10.050  41.399  1.00 23.89           C  
ATOM   4639  C   HIS A 297      43.292   9.495  40.109  1.00 25.71           C  
ATOM   4640  O   HIS A 297      43.223   8.279  39.930  1.00 23.34           O  
ATOM   4641  CB  HIS A 297      45.271   9.412  41.745  1.00  0.00           C  
ATOM   4642  CG  HIS A 297      46.431   9.970  40.966  1.00  0.00           C  
ATOM   4643  ND1 HIS A 297      46.537   9.857  39.577  1.00  0.00           N  
ATOM   4644  CD2 HIS A 297      47.534  10.651  41.434  1.00  0.00           C  
ATOM   4645  CE1 HIS A 297      47.678  10.456  39.262  1.00  0.00           C  
ATOM   4646  NE2 HIS A 297      48.312  10.946  40.326  1.00  0.00           N  
ATOM   4647  HB2 HIS A 297      45.494   9.572  42.800  1.00  0.00           H  
ATOM   4648  HB3 HIS A 297      45.243   8.332  41.614  1.00  0.00           H  
ATOM   4649  HD2 HIS A 297      47.817  10.937  42.438  1.00  0.00           H  
ATOM   4650  HE1 HIS A 297      48.054  10.538  38.251  1.00  0.00           H  
ATOM   4651  HE2 HIS A 297      49.196  11.442  40.315  1.00  0.00           H  
ATOM   4652  H   HIS A 297      42.671   8.843  42.610  1.00 22.71           H  
ATOM   4653  HA  HIS A 297      44.064  11.124  41.270  1.00 23.89           H  
ATOM   4654  N   SER A 298      42.811  10.393  39.246  1.00 23.03           N  
ATOM   4655  CA  SER A 298      42.292  10.069  37.924  1.00 24.01           C  
ATOM   4656  C   SER A 298      43.443   9.776  36.943  1.00 24.75           C  
ATOM   4657  O   SER A 298      44.236  10.666  36.626  1.00 23.67           O  
ATOM   4658  CB  SER A 298      41.344  11.202  37.487  1.00  0.00           C  
ATOM   4659  OG  SER A 298      41.913  12.495  37.653  1.00  0.00           O  
ATOM   4660  HB2 SER A 298      41.070  11.057  36.443  1.00  0.00           H  
ATOM   4661  HB3 SER A 298      40.418  11.146  38.059  1.00  0.00           H  
ATOM   4662  HG  SER A 298      41.281  13.152  37.332  1.00  0.00           H  
ATOM   4663  H   SER A 298      42.900  11.385  39.418  1.00 23.03           H  
ATOM   4664  HA  SER A 298      41.687   9.167  37.993  1.00 24.01           H  
ATOM   4665  N   LEU A 299      43.529   8.519  36.497  1.00 24.56           N  
ATOM   4666  CA  LEU A 299      44.579   8.037  35.611  1.00 22.24           C  
ATOM   4667  C   LEU A 299      44.102   8.211  34.157  1.00 24.99           C  
ATOM   4668  O   LEU A 299      43.062   7.663  33.785  1.00 24.81           O  
ATOM   4669  CB  LEU A 299      44.901   6.569  35.993  1.00  0.00           C  
ATOM   4670  CG  LEU A 299      46.394   6.293  36.263  1.00  0.00           C  
ATOM   4671  CD1 LEU A 299      46.987   7.189  37.367  1.00  0.00           C  
ATOM   4672  CD2 LEU A 299      46.621   4.809  36.587  1.00  0.00           C  
ATOM   4673  HB2 LEU A 299      44.347   6.279  36.888  1.00  0.00           H  
ATOM   4674  HB3 LEU A 299      44.544   5.897  35.216  1.00  0.00           H  
ATOM   4675  HG  LEU A 299      46.929   6.504  35.336  1.00  0.00           H  
ATOM   4676 HD11 LEU A 299      47.610   6.631  38.065  1.00  0.00           H  
ATOM   4677 HD12 LEU A 299      47.614   7.973  36.942  1.00  0.00           H  
ATOM   4678 HD13 LEU A 299      46.206   7.677  37.951  1.00  0.00           H  
ATOM   4679 HD21 LEU A 299      47.616   4.506  36.271  1.00  0.00           H  
ATOM   4680 HD22 LEU A 299      46.546   4.606  37.656  1.00  0.00           H  
ATOM   4681 HD23 LEU A 299      45.903   4.161  36.083  1.00  0.00           H  
ATOM   4682  H   LEU A 299      42.818   7.836  36.742  1.00 24.56           H  
ATOM   4683  HA  LEU A 299      45.474   8.645  35.752  1.00 22.24           H  
ATOM   4684  N   MET A 300      44.843   9.012  33.379  1.00 25.29           N  
ATOM   4685  CA  MET A 300      44.481   9.404  32.016  1.00 25.36           C  
ATOM   4686  C   MET A 300      45.020   8.422  30.961  1.00 25.63           C  
ATOM   4687  O   MET A 300      44.231   7.863  30.200  1.00 23.23           O  
ATOM   4688  CB  MET A 300      44.940  10.862  31.758  1.00  0.00           C  
ATOM   4689  CG  MET A 300      44.768  11.358  30.309  1.00  0.00           C  
ATOM   4690  SD  MET A 300      45.244  13.089  30.055  1.00  0.00           S  
ATOM   4691  CE  MET A 300      45.169  13.148  28.242  1.00  0.00           C  
ATOM   4692  HB2 MET A 300      44.394  11.529  32.426  1.00  0.00           H  
ATOM   4693  HB3 MET A 300      45.992  10.968  32.029  1.00  0.00           H  
ATOM   4694  HG2 MET A 300      45.373  10.760  29.626  1.00  0.00           H  
ATOM   4695  HG3 MET A 300      43.730  11.235  29.994  1.00  0.00           H  
ATOM   4696  HE1 MET A 300      45.418  14.147  27.885  1.00  0.00           H  
ATOM   4697  HE2 MET A 300      45.874  12.443  27.803  1.00  0.00           H  
ATOM   4698  HE3 MET A 300      44.167  12.899  27.890  1.00  0.00           H  
ATOM   4699  H   MET A 300      45.672   9.438  33.767  1.00 25.29           H  
ATOM   4700  HA  MET A 300      43.392   9.398  31.924  1.00 25.36           H  
ATOM   4701  N   ASP A 301      46.352   8.287  30.896  1.00 23.12           N  
ATOM   4702  CA  ASP A 301      47.064   7.594  29.816  1.00 25.21           C  
ATOM   4703  C   ASP A 301      47.738   6.329  30.363  1.00 25.87           C  
ATOM   4704  O   ASP A 301      48.320   6.370  31.451  1.00 24.09           O  
ATOM   4705  CB  ASP A 301      48.112   8.516  29.146  1.00  0.00           C  
ATOM   4706  CG  ASP A 301      48.825   7.880  27.950  1.00  0.00           C  
ATOM   4707  OD1 ASP A 301      48.404   8.156  26.809  1.00  0.00           O  
ATOM   4708  OD2 ASP A 301      49.796   7.127  28.169  1.00  0.00           O1-
ATOM   4709  HB2 ASP A 301      47.643   9.443  28.815  1.00  0.00           H  
ATOM   4710  HB3 ASP A 301      48.868   8.840  29.864  1.00  0.00           H  
ATOM   4711  H   ASP A 301      46.935   8.704  31.606  1.00 23.12           H  
ATOM   4712  HA  ASP A 301      46.358   7.292  29.040  1.00 25.21           H  
ATOM   4713  N   THR A 302      47.686   5.260  29.560  1.00 25.74           N  
ATOM   4714  CA  THR A 302      48.240   3.927  29.763  1.00 27.18           C  
ATOM   4715  C   THR A 302      49.682   3.855  30.317  1.00 26.34           C  
ATOM   4716  O   THR A 302      49.971   2.933  31.082  1.00 24.93           O  
ATOM   4717  CB  THR A 302      48.199   3.145  28.419  1.00 30.18           C  
ATOM   4718  OG1 THR A 302      46.943   3.356  27.782  1.00 32.75           O  
ATOM   4719  CG2 THR A 302      48.431   1.628  28.535  1.00 30.81           C  
ATOM   4720  H   THR A 302      47.196   5.329  28.678  1.00 25.74           H  
ATOM   4721  HA  THR A 302      47.588   3.426  30.480  1.00 27.18           H  
ATOM   4722  HB  THR A 302      48.964   3.551  27.753  1.00 30.18           H  
ATOM   4723  HG1 THR A 302      46.915   2.810  26.983  1.00 32.75           H  
ATOM   4724 HG21 THR A 302      48.334   1.132  27.569  1.00 30.81           H  
ATOM   4725 HG22 THR A 302      49.432   1.400  28.904  1.00 30.81           H  
ATOM   4726 HG23 THR A 302      47.718   1.168  29.220  1.00 30.81           H  
ATOM   4727  N   LYS A 303      50.549   4.834  30.002  1.00 24.07           N  
ATOM   4728  CA  LYS A 303      51.913   4.908  30.544  1.00 23.84           C  
ATOM   4729  C   LYS A 303      51.969   4.993  32.085  1.00 21.40           C  
ATOM   4730  O   LYS A 303      52.917   4.480  32.682  1.00 21.08           O  
ATOM   4731  CB  LYS A 303      52.680   6.082  29.901  1.00  0.00           C  
ATOM   4732  CG  LYS A 303      53.007   5.860  28.413  1.00  0.00           C  
ATOM   4733  CD  LYS A 303      53.762   7.048  27.793  1.00  0.00           C  
ATOM   4734  CE  LYS A 303      54.058   6.845  26.296  1.00  0.00           C  
ATOM   4735  NZ  LYS A 303      54.782   7.987  25.712  1.00  0.00           N1+
ATOM   4736  HB2 LYS A 303      52.115   7.007  30.033  1.00  0.00           H  
ATOM   4737  HB3 LYS A 303      53.622   6.227  30.433  1.00  0.00           H  
ATOM   4738  HG2 LYS A 303      53.602   4.952  28.305  1.00  0.00           H  
ATOM   4739  HG3 LYS A 303      52.086   5.687  27.856  1.00  0.00           H  
ATOM   4740  HD2 LYS A 303      53.171   7.954  27.931  1.00  0.00           H  
ATOM   4741  HD3 LYS A 303      54.695   7.203  28.337  1.00  0.00           H  
ATOM   4742  HE2 LYS A 303      54.652   5.942  26.149  1.00  0.00           H  
ATOM   4743  HE3 LYS A 303      53.127   6.702  25.746  1.00  0.00           H  
ATOM   4744  HZ1 LYS A 303      54.955   7.818  24.737  1.00  0.00           H  
ATOM   4745  HZ2 LYS A 303      54.243   8.831  25.790  1.00  0.00           H  
ATOM   4746  HZ3 LYS A 303      55.667   8.122  26.166  1.00  0.00           H  
ATOM   4747  H   LYS A 303      50.253   5.601  29.392  1.00 24.07           H  
ATOM   4748  HA  LYS A 303      52.416   3.980  30.265  1.00 23.84           H  
ATOM   4749  N   SER A 304      50.946   5.592  32.708  1.00 18.92           N  
ATOM   4750  CA  SER A 304      50.807   5.658  34.162  1.00 19.80           C  
ATOM   4751  C   SER A 304      50.213   4.364  34.761  1.00 21.39           C  
ATOM   4752  O   SER A 304      50.414   4.106  35.946  1.00 19.13           O  
ATOM   4753  CB  SER A 304      49.935   6.879  34.521  1.00  0.00           C  
ATOM   4754  OG  SER A 304      50.596   8.086  34.164  1.00  0.00           O  
ATOM   4755  HB2 SER A 304      48.965   6.827  34.026  1.00  0.00           H  
ATOM   4756  HB3 SER A 304      49.736   6.897  35.594  1.00  0.00           H  
ATOM   4757  HG  SER A 304      50.016   8.825  34.396  1.00  0.00           H  
ATOM   4758  H   SER A 304      50.189   5.996  32.164  1.00 18.92           H  
ATOM   4759  HA  SER A 304      51.791   5.796  34.617  1.00 19.80           H  
ATOM   4760  N   PHE A 305      49.502   3.566  33.950  1.00 21.45           N  
ATOM   4761  CA  PHE A 305      48.745   2.387  34.391  1.00 23.11           C  
ATOM   4762  C   PHE A 305      49.661   1.183  34.677  1.00 23.00           C  
ATOM   4763  O   PHE A 305      49.280   0.299  35.443  1.00 23.90           O  
ATOM   4764  CB  PHE A 305      47.640   2.013  33.370  1.00  0.00           C  
ATOM   4765  CG  PHE A 305      46.444   2.954  33.208  1.00  0.00           C  
ATOM   4766  CD1 PHE A 305      46.584   4.356  33.124  1.00  0.00           C  
ATOM   4767  CD2 PHE A 305      45.173   2.407  32.935  1.00  0.00           C  
ATOM   4768  CE1 PHE A 305      45.494   5.159  32.829  1.00  0.00           C  
ATOM   4769  CE2 PHE A 305      44.084   3.227  32.666  1.00  0.00           C  
ATOM   4770  CZ  PHE A 305      44.244   4.602  32.613  1.00  0.00           C  
ATOM   4771  HB2 PHE A 305      48.074   1.849  32.385  1.00  0.00           H  
ATOM   4772  HB3 PHE A 305      47.238   1.040  33.661  1.00  0.00           H  
ATOM   4773  HD1 PHE A 305      47.532   4.841  33.275  1.00  0.00           H  
ATOM   4774  HD2 PHE A 305      45.042   1.339  32.929  1.00  0.00           H  
ATOM   4775  HE1 PHE A 305      45.628   6.227  32.769  1.00  0.00           H  
ATOM   4776  HE2 PHE A 305      43.112   2.795  32.483  1.00  0.00           H  
ATOM   4777  HZ  PHE A 305      43.399   5.241  32.393  1.00  0.00           H  
ATOM   4778  H   PHE A 305      49.465   3.770  32.959  1.00 21.45           H  
ATOM   4779  HA  PHE A 305      48.252   2.615  35.335  1.00 23.11           H  
ATOM   4780  N   GLU A 306      50.857   1.177  34.074  1.00 25.44           N  
ATOM   4781  CA  GLU A 306      51.900   0.183  34.318  1.00 28.38           C  
ATOM   4782  C   GLU A 306      52.657   0.430  35.643  1.00 28.18           C  
ATOM   4783  O   GLU A 306      53.287  -0.497  36.155  1.00 27.17           O  
ATOM   4784  CB  GLU A 306      52.873   0.161  33.118  1.00  0.00           C  
ATOM   4785  CG  GLU A 306      52.195  -0.163  31.765  1.00  0.00           C  
ATOM   4786  CD  GLU A 306      53.186  -0.256  30.606  1.00  0.00           C  
ATOM   4787  OE1 GLU A 306      54.174  -1.008  30.724  1.00  0.00           O  
ATOM   4788  OE2 GLU A 306      52.965   0.416  29.579  1.00  0.00           O1-
ATOM   4789  HB2 GLU A 306      53.388   1.120  33.041  1.00  0.00           H  
ATOM   4790  HB3 GLU A 306      53.653  -0.577  33.314  1.00  0.00           H  
ATOM   4791  HG2 GLU A 306      51.661  -1.111  31.836  1.00  0.00           H  
ATOM   4792  HG3 GLU A 306      51.446   0.593  31.525  1.00  0.00           H  
ATOM   4793  H   GLU A 306      51.079   1.922  33.428  1.00 25.44           H  
ATOM   4794  HA  GLU A 306      51.434  -0.802  34.393  1.00 28.38           H  
ATOM   4795  N   ASP A 307      52.605   1.663  36.172  1.00 27.07           N  
ATOM   4796  CA  ASP A 307      53.291   2.071  37.405  1.00 27.13           C  
ATOM   4797  C   ASP A 307      52.496   1.603  38.646  1.00 26.81           C  
ATOM   4798  O   ASP A 307      51.297   1.338  38.547  1.00 26.70           O  
ATOM   4799  CB  ASP A 307      53.548   3.598  37.423  1.00  0.00           C  
ATOM   4800  CG  ASP A 307      54.632   4.051  38.406  1.00  0.00           C  
ATOM   4801  OD1 ASP A 307      55.293   3.197  39.032  1.00  0.00           O  
ATOM   4802  OD2 ASP A 307      54.846   5.276  38.498  1.00  0.00           O1-
ATOM   4803  HB2 ASP A 307      53.847   3.918  36.424  1.00  0.00           H  
ATOM   4804  HB3 ASP A 307      52.618   4.111  37.675  1.00  0.00           H  
ATOM   4805  H   ASP A 307      51.975   2.341  35.765  1.00 27.07           H  
ATOM   4806  HA  ASP A 307      54.256   1.559  37.416  1.00 27.13           H  
ATOM   4807  N   ASN A 308      53.189   1.466  39.781  1.00 31.02           N  
ATOM   4808  CA  ASN A 308      52.705   0.849  41.025  1.00 32.28           C  
ATOM   4809  C   ASN A 308      52.978   1.768  42.225  1.00 31.44           C  
ATOM   4810  O   ASN A 308      53.940   2.537  42.232  1.00 32.07           O  
ATOM   4811  CB  ASN A 308      53.444  -0.499  41.236  1.00  0.00           C  
ATOM   4812  CG  ASN A 308      52.777  -1.718  40.595  1.00  0.00           C  
ATOM   4813  OD1 ASN A 308      52.397  -2.649  41.296  1.00  0.00           O  
ATOM   4814  ND2 ASN A 308      52.658  -1.766  39.273  1.00  0.00           N  
ATOM   4815  HB2 ASN A 308      54.491  -0.433  40.938  1.00  0.00           H  
ATOM   4816  HB3 ASN A 308      53.471  -0.730  42.303  1.00  0.00           H  
ATOM   4817 HD22 ASN A 308      52.287  -2.583  38.818  1.00  0.00           H  
ATOM   4818 HD21 ASN A 308      52.973  -1.004  38.689  1.00  0.00           H  
ATOM   4819  H   ASN A 308      54.122   1.886  39.808  1.00  0.00           H  
ATOM   4820  HA  ASN A 308      51.633   0.667  40.918  1.00  0.00           H  
ATOM   4821  N   GLY A 309      52.156   1.594  43.261  1.00 31.02           N  
ATOM   4822  CA  GLY A 309      52.327   2.130  44.611  1.00 30.54           C  
ATOM   4823  C   GLY A 309      51.421   1.276  45.520  1.00 30.29           C  
ATOM   4824  O   GLY A 309      50.623   0.492  44.996  1.00 30.82           O  
ATOM   4825  HA3 GLY A 309      52.021   3.175  44.650  1.00  0.00           H  
ATOM   4826  H   GLY A 309      51.378   0.950  43.180  1.00  0.00           H  
ATOM   4827  HA2 GLY A 309      53.369   2.057  44.927  1.00  0.00           H  
ATOM   4828  N   PRO A 310      51.519   1.366  46.864  1.00 27.98           N  
ATOM   4829  CA  PRO A 310      50.528   0.751  47.772  1.00 27.56           C  
ATOM   4830  C   PRO A 310      49.186   1.507  47.675  1.00 27.51           C  
ATOM   4831  O   PRO A 310      49.174   2.712  47.920  1.00 28.08           O  
ATOM   4832  CD  PRO A 310      52.557   2.098  47.591  1.00  0.00           C  
ATOM   4833  CB  PRO A 310      51.202   0.872  49.150  1.00  0.00           C  
ATOM   4834  CG  PRO A 310      52.100   2.101  49.049  1.00  0.00           C  
ATOM   4835  HD3 PRO A 310      53.501   1.560  47.489  1.00  0.00           H  
ATOM   4836  HD2 PRO A 310      52.701   3.114  47.219  1.00  0.00           H  
ATOM   4837  HB2 PRO A 310      50.490   0.944  49.973  1.00  0.00           H  
ATOM   4838  HB3 PRO A 310      51.812  -0.015  49.328  1.00  0.00           H  
ATOM   4839  HG3 PRO A 310      52.925   2.097  49.762  1.00  0.00           H  
ATOM   4840  HG2 PRO A 310      51.506   2.997  49.240  1.00  0.00           H  
ATOM   4841  HA  PRO A 310      50.377  -0.303  47.533  1.00  0.00           H  
ATOM   4842  N   CYS A 311      48.107   0.848  47.234  1.00 18.51           N  
ATOM   4843  CA  CYS A 311      46.937   1.557  46.713  1.00 17.72           C  
ATOM   4844  C   CYS A 311      45.678   0.675  46.634  1.00 19.73           C  
ATOM   4845  O   CYS A 311      45.754  -0.551  46.735  1.00 15.74           O  
ATOM   4846  CB  CYS A 311      47.255   2.190  45.333  1.00  0.00           C  
ATOM   4847  SG  CYS A 311      47.704   0.939  44.098  1.00  0.00           S  
ATOM   4848  HB2 CYS A 311      46.396   2.736  44.943  1.00  0.00           H  
ATOM   4849  HB3 CYS A 311      48.065   2.911  45.408  1.00  0.00           H  
ATOM   4850  HG  CYS A 311      48.928   0.688  44.591  1.00  0.00           H  
ATOM   4851  HA  CYS A 311      46.696   2.354  47.416  1.00 17.72           H  
ATOM   4852  H   CYS A 311      48.114  -0.147  47.064  1.00  0.00           H  
ATOM   4853  N   VAL A 312      44.546   1.341  46.398  1.00 18.41           N  
ATOM   4854  CA  VAL A 312      43.346   0.761  45.803  1.00 19.18           C  
ATOM   4855  C   VAL A 312      43.411   1.104  44.298  1.00 20.62           C  
ATOM   4856  O   VAL A 312      43.839   2.216  43.962  1.00 19.73           O  
ATOM   4857  CB  VAL A 312      42.067   1.452  46.369  1.00 19.17           C  
ATOM   4858  CG1 VAL A 312      40.737   0.998  45.727  1.00 19.86           C  
ATOM   4859  CG2 VAL A 312      41.977   1.393  47.904  1.00 15.59           C  
ATOM   4860  H   VAL A 312      44.601   2.347  46.304  1.00 18.41           H  
ATOM   4861  HA  VAL A 312      43.303  -0.318  45.955  1.00 19.18           H  
ATOM   4862  HB  VAL A 312      42.151   2.507  46.131  1.00 19.17           H  
ATOM   4863 HG11 VAL A 312      39.882   1.475  46.208  1.00 19.86           H  
ATOM   4864 HG12 VAL A 312      40.684   1.260  44.672  1.00 19.86           H  
ATOM   4865 HG13 VAL A 312      40.596  -0.079  45.797  1.00 19.86           H  
ATOM   4866 HG21 VAL A 312      41.025   1.784  48.266  1.00 15.59           H  
ATOM   4867 HG22 VAL A 312      42.092   0.382  48.287  1.00 15.59           H  
ATOM   4868 HG23 VAL A 312      42.755   2.001  48.357  1.00 15.59           H  
ATOM   4869  N   VAL A 313      42.951   0.199  43.425  1.00 19.59           N  
ATOM   4870  CA  VAL A 313      42.703   0.528  42.024  1.00 19.97           C  
ATOM   4871  C   VAL A 313      41.303   0.048  41.611  1.00 22.76           C  
ATOM   4872  O   VAL A 313      40.961  -1.122  41.813  1.00 22.82           O  
ATOM   4873  CB  VAL A 313      43.745  -0.070  41.038  1.00 21.62           C  
ATOM   4874  CG1 VAL A 313      43.524   0.389  39.581  1.00 21.97           C  
ATOM   4875  CG2 VAL A 313      45.176   0.283  41.453  1.00 22.77           C  
ATOM   4876  H   VAL A 313      42.648  -0.718  43.735  1.00 19.59           H  
ATOM   4877  HA  VAL A 313      42.726   1.607  41.901  1.00 19.97           H  
ATOM   4878  HB  VAL A 313      43.666  -1.158  41.053  1.00 21.62           H  
ATOM   4879 HG11 VAL A 313      44.364   0.114  38.944  1.00 21.97           H  
ATOM   4880 HG12 VAL A 313      42.632  -0.060  39.143  1.00 21.97           H  
ATOM   4881 HG13 VAL A 313      43.415   1.472  39.519  1.00 21.97           H  
ATOM   4882 HG21 VAL A 313      45.891  -0.042  40.698  1.00 22.77           H  
ATOM   4883 HG22 VAL A 313      45.306   1.352  41.597  1.00 22.77           H  
ATOM   4884 HG23 VAL A 313      45.436  -0.202  42.393  1.00 22.77           H  
ATOM   4885  N   LEU A 314      40.550   0.967  41.001  1.00 19.37           N  
ATOM   4886  CA  LEU A 314      39.311   0.697  40.286  1.00 19.84           C  
ATOM   4887  C   LEU A 314      39.661   0.642  38.791  1.00 19.38           C  
ATOM   4888  O   LEU A 314      40.289   1.580  38.291  1.00 18.29           O  
ATOM   4889  CB  LEU A 314      38.286   1.823  40.557  1.00 19.68           C  
ATOM   4890  CG  LEU A 314      37.847   1.965  42.036  1.00 22.47           C  
ATOM   4891  CD1 LEU A 314      38.708   2.975  42.819  1.00 26.46           C  
ATOM   4892  CD2 LEU A 314      36.340   2.261  42.178  1.00 24.23           C  
ATOM   4893  H   LEU A 314      40.943   1.890  40.848  1.00 19.37           H  
ATOM   4894  HA  LEU A 314      38.885  -0.259  40.596  1.00 19.84           H  
ATOM   4895  HB3 LEU A 314      37.413   1.588  39.949  1.00 19.68           H  
ATOM   4896  HB2 LEU A 314      38.642   2.779  40.172  1.00 19.68           H  
ATOM   4897  HG  LEU A 314      38.013   1.003  42.516  1.00 22.47           H  
ATOM   4898 HD11 LEU A 314      38.181   3.908  43.020  1.00 26.46           H  
ATOM   4899 HD12 LEU A 314      39.006   2.566  43.784  1.00 26.46           H  
ATOM   4900 HD13 LEU A 314      39.622   3.243  42.288  1.00 26.46           H  
ATOM   4901 HD21 LEU A 314      35.816   1.365  42.507  1.00 24.23           H  
ATOM   4902 HD22 LEU A 314      36.126   3.033  42.916  1.00 24.23           H  
ATOM   4903 HD23 LEU A 314      35.880   2.575  41.242  1.00 24.23           H  
ATOM   4904  N   ALA A 315      39.258  -0.434  38.107  1.00 17.19           N  
ATOM   4905  CA  ALA A 315      39.523  -0.667  36.689  1.00 19.11           C  
ATOM   4906  C   ALA A 315      38.397  -1.515  36.080  1.00 19.48           C  
ATOM   4907  O   ALA A 315      37.681  -2.202  36.811  1.00 20.03           O  
ATOM   4908  CB  ALA A 315      40.884  -1.364  36.524  1.00 17.30           C  
ATOM   4909  H   ALA A 315      38.698  -1.151  38.557  1.00 17.19           H  
ATOM   4910  HA  ALA A 315      39.543   0.290  36.162  1.00 19.11           H  
ATOM   4911  HB1 ALA A 315      41.102  -1.564  35.475  1.00 17.30           H  
ATOM   4912  HB2 ALA A 315      41.693  -0.741  36.907  1.00 17.30           H  
ATOM   4913  HB3 ALA A 315      40.913  -2.316  37.055  1.00 17.30           H  
ATOM   4914  N   SER A 316      38.277  -1.465  34.750  1.00 21.92           N  
ATOM   4915  CA  SER A 316      37.256  -2.161  33.966  1.00 20.53           C  
ATOM   4916  C   SER A 316      37.923  -3.024  32.863  1.00 21.83           C  
ATOM   4917  O   SER A 316      39.159  -3.009  32.754  1.00 23.11           O  
ATOM   4918  CB  SER A 316      36.286  -1.080  33.422  1.00  0.00           C  
ATOM   4919  OG  SER A 316      36.844  -0.339  32.345  1.00  0.00           O  
ATOM   4920  HB2 SER A 316      35.346  -1.521  33.097  1.00  0.00           H  
ATOM   4921  HB3 SER A 316      36.011  -0.387  34.220  1.00  0.00           H  
ATOM   4922  HG  SER A 316      36.176   0.283  32.028  1.00  0.00           H  
ATOM   4923  H   SER A 316      38.926  -0.923  34.197  1.00 21.92           H  
ATOM   4924  HA  SER A 316      36.701  -2.829  34.623  1.00 20.53           H  
ATOM   4925  N   PRO A 317      37.123  -3.682  31.986  1.00 23.88           N  
ATOM   4926  CA  PRO A 317      35.768  -4.240  32.209  1.00 26.15           C  
ATOM   4927  C   PRO A 317      35.622  -5.040  33.515  1.00 26.02           C  
ATOM   4928  O   PRO A 317      36.503  -5.832  33.851  1.00 25.17           O  
ATOM   4929  CD  PRO A 317      37.621  -4.057  30.666  1.00  0.00           C  
ATOM   4930  CB  PRO A 317      35.553  -5.157  30.989  1.00  0.00           C  
ATOM   4931  CG  PRO A 317      36.405  -4.544  29.894  1.00  0.00           C  
ATOM   4932  HD3 PRO A 317      38.125  -3.233  30.157  1.00  0.00           H  
ATOM   4933  HD2 PRO A 317      38.335  -4.859  30.808  1.00  0.00           H  
ATOM   4934  HB2 PRO A 317      35.910  -6.168  31.194  1.00  0.00           H  
ATOM   4935  HB3 PRO A 317      34.503  -5.234  30.701  1.00  0.00           H  
ATOM   4936  HG3 PRO A 317      35.882  -3.692  29.456  1.00  0.00           H
[truncated: 159,763 more chars]
